# Supplementary material for: Whole-body gene expression atlas of an adult metazoan
Source: Sci Adv. 2023 Jun 23;9(25):eadg0506. doi: 10.1126/sciadv.adg0506 (PMC10289653; doi:10.1126/sciadv.adg0506)
Supplement: Supplementary file 2 — Data S1 to S7 [file sciadv.adg0506_data_s1_to_s7.zip]

Archive with 7 entries (7 files):
- adg0506_Data_S2.csv
- adg0506_Data_S3.xlsx
- adg0506_Data_S4.csv
- adg0506_Data_S5.xlsx
- adg0506_Data_S6.xlsx
- adg0506_Data_S7.xlsx
- adg0506_Data_S1.xlsx
