# Supplementary material for: Whole-body gene expression atlas of an adult metazoan
Source: Sci Adv. 2023 Jun 23;9(25):eadg0506. doi: 10.1126/sciadv.adg0506 (PMC10289653; doi:10.1126/sciadv.adg0506)
Supplement: Supplementary file 2 — Data S1 to S7 [file sciadv.adg0506_data_s1_to_s7.zip › adg0506_Data_S2.csv]

Cell type	Actual number of cells	Actual number of genes	Predicted maximum number of genes	Predicted number of cells to detect half the maximum number of genes
ADF	76	9051	10086.75388	21.12601348
ADL	215	11641	12396.5539	32.1514144
AFD	120	9597	11013.28007	34.4481218
AIA	216	10272	11432.04409	39.6184916
AIB	255	10594	11207.96926	38.23172685
AIM	167	10126	11762.12909	32.91692385
AIN	198	10454	11648.46671	32.57795773
AIY	96	8693	8777.26092	20.18996651
AIZ	145	9536	11479.27398	40.20773658
ALA	102	8958	10431.11378	27.38995284
Amphid sheath	918	15155	15473.02514	38.54171529
Amphid socket	156	10339	11360.61389	27.22054835
Anal muscle	210	10561	11553.62154	33.42451999
Apoptotic germ cells	5614	16201	17777.59686	121.5659806
Arcade cells	998	14142	15742.91973	53.60692201
AS	683	12940	13587.01444	43.15493241
ASE	135	9407	10916.95591	38.60383045
ASG	120	10997	17446.76506	80.83664378
ASH	167	10482	11735.5523	35.12608475
ASI	150	10767	12556.08213	31.627869
ASJ	143	10159	11497.48369	33.8900776
ASK	163	10485	11828.70045	37.07408051
AUA	72	8128	10382.94574	28.86261287
AVA	313	11435	12320.79975	30.02586666
AVB	367	11638	12700.77662	37.34060502
AVD	306	11410	12490.30032	37.46301541
AVE	300	11364	12394.31906	33.72213233
AVF	88	8388	9840.534825	25.5579961
AVH	96	8577	10862.55356	37.92412716
AVJ	267	11229	12368.54397	32.0667453
AVK	228	10489	12364.62816	47.22881624
AVL	176	11397	12019.52892	17.49082317
AVM	140	9632	11449.09924	29.75557289
AWA	178	10715	11585.0184	30.64373239
AWB	168	10417	11455.82491	36.7602565
AWC	158	10389	12131.06039	41.60056622
BAG	263	11169	12350.28436	47.36051525
BDU	137	9593	10652.26074	29.16465106
Body wall muscle anterior	2021	14536	15112.49487	90.25438891
Body wall muscle middle	8234	16311	16938.77574	137.0943916
Body wall muscle posterior	688	13641	14811.9462	51.10835265
CAN	55	7254	7910.801055	16.60202832
cat-4(+)ptps-1(+) intestine anterior	3970	15498	22197.25777	330.5920387
CEP_ADE_PDE	215	10909	11369.42582	30.08240368
Cephalic and inner labial socket	68	9335	11551.06632	28.21358309
Cephalic sheath	1173	13979	14401.86083	64.1712091
Coelomocytes	1957	15263	16853.38719	53.15562164
DA_VA	365	11714	12473.54104	36.22170335
DB_VB	635	12899	13327.49807	40.15181613
Differentiated germ	12810	16535	17800.42519	184.2201895
Distal tip	489	13001	13373.17058	23.95832023
Dorsal uterine cell	268	12584	14094.87032	19.8145849
DVA	34	6150	8609.111371	21.33434537
DVB	29	6331	6918.461498	10.28779779
DVC	26	6847	7611.427008	8.944697452
e1_e3 (pharyngeal epithelium)	1299	14281	15364.29213	58.65641526
e2 (pharyngeal epithelium)	426	12144	13124.97701	44.26842575
Embryonic cells	124	11726	12337.78831	17.18508476
Excretory cells	514	12598	13684.74253	53.43533782
Excretory duct	911	14035	14677.92551	52.39374221
Excretory gland	353	11875	13196.98608	42.84903904
g1A (pharyngeal gland)	33	6192	6455.15367	10.71499769
g1P (pharyngeal gland)	432	12149	12974.71131	42.84637595
g2 (pharyngeal gland)	187	10678	12719.07813	41.45932083
Glia_1	820	13400	14103.53414	45.40014445
Glia_2	208	10766	12413.99308	36.53778086
Glia_3	142	10347	11684.79175	23.82503886
Glia_4	39	5969	10074.46127	41.44382045
GLR	295	11028	12102.36753	43.82818714
hmc	183	9831	11113.47981	41.00347403
HSN	155	10335	10811.26868	18.13526668
hyp4_to_hyp6	9008	16546	17031.76895	126.9318756
hyp7 (hypodermis)	3076	15463	22450.43654	296.3465913
Hypodermis head	353	12825	13014.24659	33.04323559
Hypodermis tail	84	8693	9599.942829	23.50438012
I1	60	7154	8144.104517	20.47843069
I2	44	6390	7251.592023	17.1921389
I4	36	6850	7984.800359	13.07482532
I5	91	8228	9709.547971	30.31838135
IL1	79	8846	11888.6239	35.22491909
IL2	164	10528	11617.28954	26.29587162
Intestinal-rectal valve	544	16394	16847.75046	18.43417108
Intestine anterior	705	13583	14381.14855	35.71617429
Intestine middle	2164	14674	15670.5231	91.52516585
Intestine posterior	2591	15479	16845.87007	57.4273856
LUA	40	6567	7884.724211	16.57860646
M1	55	7281	9887.090399	29.06684492
M2	164	9791	11542.31016	40.27639194
M3	54	7633	8339.967221	16.45760376
M4	22	6148	6271.334286	7.189844712
M5	103	9193	10702.3951	26.39926464
Marginal cells	502	12165	13736.26742	62.47221157
Mature sperm	12089	17367	17614.05042	113.2431305
Meiotic germ cells	5801	16033	18439.23816	138.9612446
MI	85	8543	9859.971503	22.63192197
Mitotic germ cells	16389	17456	18447.50051	139.5722671
NSM	20	4864	7059.129432	15.75153905
OLL	33	6135	7878.583201	17.83005821
OLQ	136	10019	11271.8638	25.75766329
Oocytes	4447	17206	18184.59472	73.97322425
PDA	29	6640	6320.472765	7.693188432
PDB	16	5554	4349.639453	3.846461497
PHA_PHB	58	10260	11401.81471	14.89241563
Phasmid sheath	83	12875	13159.26152	10.47858044
Phasmid socket	149	10404	11022.50054	25.7480672
PHC	13	3354	4247.344565	8.589620987
PLM_ALM	336	11773	12927.07669	37.09500708
PLN	116	9130	10396.5254	26.21954915
pm1_pm2 (pharyngeal muscle)	268	11307	12252.62868	32.36101719
pm3_pm4_pm5 (pharyngeal muscle)	1725	14529	14788.65168	86.74747364
pm6_pm7 (pharyngeal muscle)	239	11686	12657.39203	35.98008586
PVC	46	7425	14277.35407	62.23376994
PVD_FLP	88	9290	10285.6877	16.91192259
PVM	136	9662	12076.89687	37.81021836
PVN	25	4732	5852.759652	13.24169724
PVP	57	7699	8504.552024	15.63282326
PVQ	56	7665	9777.519911	23.49711639
PVR	84	8310	9760.826826	26.55611943
PVT	22	6151	6612.004043	7.787970729
PVW	60	8346	10843.85286	24.82030606
Rectal gland	78	9328	9643.36721	13.51248621
RIA	164	10202	11913.19219	32.43765609
RIB	95	8792	9561.913629	22.22918587
RIC	199	10486	11341.18635	31.19129472
RID	250	10643	11719.31623	36.47290814
RIF	76	8447	12536.88207	41.901574
RIG	92	8381	9378.307148	24.48435176
RIH	112	9019	10519.50448	30.88255251
RIM	86	8387	9013.337434	21.97287298
RIP	83	8549	9962.86499	23.60028127
RIR	113	9373	12234.95524	41.57493406
RIS	82	8157	10493.54251	32.65196423
RIV	185	9752	10625.42201	36.22789853
RMD	266	10923	11492.23399	32.15808351
RMD_LR	172	10122	11227.04526	29.7912793
RME	105	8341	10211.66659	37.74660161
RMF	84	8310	10205.98795	28.69061962
RMG	97	8550	10359.65659	29.5191842
RMH	184	10796	11089.8646	23.08916489
SAA	99	8850	10536.71467	27.084431
SAB	9	2812	4963.149767	12.19537782
SDQ	79	7804	9731.318035	31.3240635
Seam cells (bus+)	820	14459	15228.84024	49.08704628
Seam cells (grd+)	1644	14539	15699.92489	76.00101226
Seminal vesicle (male)	21	5018	5983.084958	11.09870069
sh1 (gonadal sheath distal)	5552	15622	16604.36206	116.9576614
sh2 (gonadal sheath distal)	9200	16307	17756.82946	121.7861659
sh3_sh4 (gonadal sheath proximal)	3597	15378	16381.36198	88.3811564
sh5 (gonadal sheath proximal)	267	10466	12314.99076	58.06002043
SIA	727	13256	13786.35985	45.29757204
SIB	790	13087	14088.16955	46.10706595
SMB	642	12745	13581.07597	41.72189732
SMD	554	12757	14659.73589	50.60243195
Spermatheca-Uterine junction	621	12905	14013.95346	54.66546421
Spermatheca bag distal	189	11587	12829.16892	17.62050906
Spermatheca bag proximal	1342	14819	17288.11451	50.93418092
Spermatheca neck distal	696	13286	13680.42833	30.71951956
Spermatheca neck proximal	39	7059	8853.226614	14.11492472
Spermatids	1602	15613	17610.28118	60.98404009
Spermatocytes	1197	16730	19159.18636	29.9274923
Syncitial pachytene spermatocytes	83	9540	9226.048276	4.928236641
Unassigned hypodermis/gonadal sheath	973	13275	14126.49179	71.17978104
Unassigned sex-specific muscle	239	10044	11505.49038	58.35779843
Unassigned sheath cells	193	11750	12562.04291	15.60550038
Unassigned uterine cells	247	10938	12593.24969	42.05130031
URA	82	8140	10991.47993	38.78101611
URB	22	4908	6777.1118	17.12468244
URX_AQR_PQR	135	9916	11068.73504	30.23227132
URY	51	6900	8032.416414	18.62227268
Uterine-vulval cells	724	13782	14558.57543	40.29918097
Uterine muscle	440	12276	12856.62416	23.70720759
Uterine seam cells	331	11642	12888.74336	41.35513773
Uterine toroid	439	12498	13048.80075	43.38259835
VC	396	11772	12487.19569	34.46998973
VC_4_5	49	7216	9847.18174	27.45156742
VD_DD	958	13503	14222.8043	48.23856467
vm1 (vulval muscle)	245	11067	12039.75871	31.46040628
vm2 (vulval muscle)	84	8868	9442.552643	16.01645968
Vulval cells	274	12119	13052.04001	34.52714806
XXX	69	7144	9260.542714	34.89524438
