# Supplementary material for: Whole-body gene expression atlas of an adult metazoan
Source: Sci Adv. 2023 Jun 23;9(25):eadg0506. doi: 10.1126/sciadv.adg0506 (PMC10289653; doi:10.1126/sciadv.adg0506)
Supplement: Supplementary file 2 — Data S1 to S7 [file sciadv.adg0506_data_s1_to_s7.zip › adg0506_Data_S3.xlsx]

## Sheet: A
	gene_ID	gene_short_name	skewness_score	gini_score	housekeeping_in_L2	essential
1	WBGene00000829	ctb-1	-0.451298	0.208786	TRUE	FALSE
2	WBGene00001168	eef-1A.1	-0.765584	0.338652	TRUE	TRUE
3	WBGene00003934	pat-10	-1.48481	0.604083	FALSE	TRUE
4	WBGene00004408	rla-0	-1.55905	0.306261	TRUE	TRUE
5	WBGene00004413	rpl-2	-0.37444	0.220049	TRUE	TRUE
6	WBGene00004416	rpl-5	-0.0451004	0.221475	TRUE	TRUE
7	WBGene00004421	rpl-10	-1.29396	0.193793	TRUE	TRUE
8	WBGene00004424	rpl-12	-2.86797	0.219187	TRUE	TRUE
9	WBGene00004425	rpl-13	-1.25512	0.213752	TRUE	TRUE
10	WBGene00004426	rpl-14	-0.12832	0.199298	TRUE	TRUE
11	WBGene00004428	rpl-16	-0.119692	0.210564	TRUE	TRUE
12	WBGene00004429	rpl-17	-1.1876	0.199075	TRUE	TRUE
13	WBGene00004430	rpl-18	-0.662684	0.208233	TRUE	TRUE
14	WBGene00004431	rpl-19	-0.989896	0.190132	TRUE	TRUE
15	WBGene00004433	rpl-21	-0.616966	0.209872	TRUE	TRUE
16	WBGene00004436	rpl-24.1	-1.29766	0.185881	TRUE	TRUE
17	WBGene00004446	rpl-32	-0.994203	0.193559	TRUE	FALSE
18	WBGene00004449	rpl-35	-1.08863	0.19707	TRUE	TRUE
19	WBGene00004470	rps-1	-0.267836	0.212948	TRUE	TRUE
20	WBGene00004474	rps-5	-0.930669	0.206965	TRUE	TRUE
21	WBGene00004476	rps-7	-0.971006	0.209224	TRUE	TRUE
22	WBGene00004477	rps-8	-0.553669	0.21055	TRUE	FALSE
23	WBGene00004478	rps-9	-2.27373	0.196713	TRUE	TRUE
24	WBGene00004479	rps-10	-0.597239	0.191179	TRUE	TRUE
25	WBGene00004480	rps-11	-1.64086	0.207512	TRUE	TRUE
26	WBGene00004481	rps-12	-0.458259	0.216054	TRUE	TRUE
27	WBGene00004483	rps-14	-1.74852	0.191855	TRUE	TRUE
28	WBGene00004484	rps-15	-0.164537	0.200567	TRUE	TRUE
29	WBGene00004487	rps-18	-0.829436	0.223398	TRUE	FALSE
30	WBGene00004488	rps-19	-1.62308	0.181961	TRUE	TRUE
31	WBGene00004492	rps-23	-0.399962	0.224891	TRUE	TRUE
32	WBGene00004494	rps-25	-2.33202	0.187252	TRUE	TRUE
33	WBGene00004495	rps-26	-0.703271	0.185176	TRUE	TRUE
34	WBGene00006439	ant-1.1	-1.61833	0.275134	TRUE	TRUE
35	WBGene00006725	ubl-1	-0.264739	0.185387	TRUE	TRUE
36	WBGene00006728	ubq-2	-0.432772	0.17998	TRUE	TRUE
37	WBGene00009119	ndk-1	-1.40165	0.245869	TRUE	TRUE
38	WBGene00010957	nduo-6	-2.22946	0.203228	TRUE	FALSE
39	WBGene00010958	ndfl-4	-1.77016	0.210361	TRUE	FALSE
40	WBGene00010959	nduo-1	-0.855213	0.196477	TRUE	FALSE
41	WBGene00010960	atp-6	-2.67796	0.189589	TRUE	FALSE
42	WBGene00010962	ctc-3	-1.745	0.177304	TRUE	FALSE
43	WBGene00010963	nduo-4	-0.349222	0.19977	TRUE	FALSE
44	WBGene00010964	ctc-1	-0.924719	0.18382	TRUE	FALSE
45	WBGene00010965	ctc-2	-0.417253	0.185065	TRUE	FALSE
46	WBGene00010967	nduo-5	-0.617506	0.230572	TRUE	FALSE
47	WBGene00011392	sbt-1	-0.235283	0.534412	FALSE	FALSE
48	WBGene00012615	dct-16	-0.550897	0.319492	FALSE	FALSE
49	WBGene00021350	Y37E3.8	-1.29543	0.209482	TRUE	TRUE
50	WBGene00023068	rpl-41.2	-0.905343	0.214817	TRUE	FALSE

## Sheet: B
	gene_ID	gene_short_name	skewness_score	gini_score	housekeeping_in_L2	essential
1	WBGene00000064	act-2	3.50088	0.295801	TRUE	TRUE
2	WBGene00000159	aps-1	7.00635	0.287405	TRUE	TRUE
3	WBGene00000182	arf-1.2	2.94763	0.230882	TRUE	TRUE
4	WBGene00000183	arf-3	3.53124	0.257397	TRUE	TRUE
5	WBGene00000201	arx-3	4.90445	0.284458	TRUE	TRUE
6	WBGene00000207	asb-2	2.42378	0.283704	TRUE	TRUE
7	WBGene00000209	asg-1	4.02157	0.263507	TRUE	TRUE
8	WBGene00000210	asg-2	2.06379	0.285797	TRUE	TRUE
9	WBGene00000229	atp-2	1.65456	0.283452	TRUE	TRUE
10	WBGene00000230	atp-3	2.59271	0.258942	TRUE	TRUE
11	WBGene00000263	F23H11.5	1.8651	0.226636	TRUE	TRUE
12	WBGene00000371	cco-1	1.67189	0.215477	TRUE	TRUE
13	WBGene00000379	cct-4	4.36349	0.292136	FALSE	TRUE
14	WBGene00000380	cct-5	2.96802	0.267771	TRUE	TRUE
15	WBGene00000390	cdc-42	5.18685	0.288594	TRUE	TRUE
16	WBGene00000475	cey-4	4.85259	0.277947	TRUE	FALSE
17	WBGene00000829	ctb-1	-0.451298	0.208786	TRUE	FALSE
18	WBGene00000835	cuc-1	2.1871	0.264769	FALSE	FALSE
19	WBGene00000879	cyn-3	2.74119	0.238121	TRUE	FALSE
20	WBGene00000883	cyn-7	0.750523	0.255354	TRUE	TRUE
21	WBGene00000896	dad-1	3.36246	0.293537	FALSE	TRUE
22	WBGene00000915	daf-21	0.316225	0.266271	TRUE	TRUE
23	WBGene00001005	dlc-1	3.17204	0.239108	TRUE	TRUE
24	WBGene00001007	dli-1	4.55149	0.268949	TRUE	TRUE
25	WBGene00001018	dnc-2	5.2082	0.28308	TRUE	TRUE
26	WBGene00001030	dnj-12	7.19539	0.298336	TRUE	TRUE
27	WBGene00001037	dnj-19	6.58041	0.283565	TRUE	FALSE
28	WBGene00001088	dpy-30	4.9041	0.263816	TRUE	TRUE
29	WBGene00001169	eef-1A.2	2.96738	0.293287	TRUE	TRUE
30	WBGene00001303	emo-1	2.16334	0.21027	FALSE	TRUE
31	WBGene00001427	fkb-2	3.29018	0.248364	TRUE	FALSE
32	WBGene00001431	fkb-6	6.54759	0.296151	TRUE	TRUE
33	WBGene00001503	fum-1	5.05109	0.2918	TRUE	TRUE
34	WBGene00001747	gsp-1	3.49871	0.282613	TRUE	TRUE
35	WBGene00001999	hrp-1	4.68661	0.260295	TRUE	TRUE
36	WBGene00002002	hsb-1	4.01584	0.271958	FALSE	FALSE
37	WBGene00002005	hsp-1	0.941579	0.25793	TRUE	TRUE
38	WBGene00002045	icd-1	2.69805	0.274163	TRUE	TRUE
39	WBGene00002065	iff-2	1.70031	0.232842	TRUE	TRUE
40	WBGene00002083	inf-1	5.17647	0.299866	TRUE	TRUE
41	WBGene00002162	isp-1	3.17068	0.250735	TRUE	TRUE
42	WBGene00002191	kin-3	5.48158	0.267097	TRUE	TRUE
43	WBGene00002196	kin-10	5.06635	0.284558	TRUE	TRUE
44	WBGene00002202	kin-19	4.27178	0.251698	TRUE	TRUE
45	WBGene00002335	let-60	3.36892	0.295071	TRUE	TRUE
46	WBGene00002344	let-70	2.83332	0.197669	TRUE	TRUE
47	WBGene00002363	let-92	3.92041	0.262626	TRUE	TRUE
48	WBGene00002879	let-754	5.48739	0.294091	TRUE	TRUE
49	WBGene00003052	lmn-1	4.08773	0.290858	TRUE	TRUE
50	WBGene00003061	lpd-5	4.11938	0.285829	TRUE	TRUE
51	WBGene00003148	mbf-1	4.90279	0.241374	FALSE	FALSE
52	WBGene00003162	mdh-2	3.69427	0.291193	TRUE	TRUE
53	WBGene00003225	mev-1	3.60641	0.271837	TRUE	TRUE
54	WBGene00003825	ntl-2	2.76963	0.28362	TRUE	TRUE
55	WBGene00003831	nuo-1	4.89275	0.238216	TRUE	TRUE
56	WBGene00003901	paa-1	3.09265	0.253611	TRUE	TRUE
57	WBGene00003902	pab-1	1.80825	0.25609	TRUE	TRUE
58	WBGene00003920	par-5	1.51247	0.213762	TRUE	TRUE
59	WBGene00003923	pas-2	5.93802	0.263291	TRUE	TRUE
60	WBGene00003924	pas-3	5.4755	0.251994	TRUE	TRUE
61	WBGene00003925	pas-4	6.6173	0.284616	TRUE	TRUE
62	WBGene00003926	pas-5	6.68544	0.275386	TRUE	TRUE
63	WBGene00003927	pas-6	6.17737	0.284508	TRUE	TRUE
64	WBGene00003947	pbs-1	6.67416	0.288311	TRUE	TRUE
65	WBGene00003948	pbs-2	6.07226	0.287772	TRUE	TRUE
66	WBGene00003949	pbs-3	6.49954	0.272072	TRUE	TRUE
67	WBGene00003950	pbs-4	5.13989	0.266431	TRUE	TRUE
68	WBGene00003951	pbs-5	5.67032	0.27449	TRUE	TRUE
69	WBGene00003952	pbs-6	6.37736	0.268343	TRUE	TRUE
70	WBGene00003953	pbs-7	5.92142	0.273262	TRUE	TRUE
71	WBGene00004046	plp-1	4.03646	0.27345	TRUE	TRUE
72	WBGene00004109	stam-1	6.0922	0.289667	FALSE	FALSE
73	WBGene00004136	pqn-51	4.04253	0.283566	FALSE	TRUE
74	WBGene00004167	pqn-87	3.83083	0.293043	TRUE	FALSE
75	WBGene00004266	rab-1	3.05382	0.24687	TRUE	TRUE
76	WBGene00004274	rab-11.1	3.41654	0.211392	TRUE	TRUE
77	WBGene00004302	ran-1	4.44403	0.28988	TRUE	TRUE
78	WBGene00004305	ran-4	5.73433	0.253912	FALSE	TRUE
79	WBGene00004320	rbx-1	5.86581	0.271826	FALSE	TRUE
80	WBGene00004409	rla-1	1.50768	0.23065	TRUE	TRUE
81	WBGene00004410	rla-2	1.16222	0.194609	TRUE	TRUE
82	WBGene00004412	rpl-1	0.120682	0.228412	TRUE	TRUE
83	WBGene00004413	rpl-2	-0.37444	0.220049	TRUE	TRUE
84	WBGene00004414	rpl-3	0.095302	0.252904	TRUE	TRUE
85	WBGene00004415	rpl-4	1.58359	0.265985	TRUE	TRUE
86	WBGene00004416	rpl-5	-0.0451004	0.221475	TRUE	TRUE
87	WBGene00004417	rpl-6	0.0365055	0.220507	TRUE	TRUE
88	WBGene00004418	rpl-7	0.0793444	0.215206	TRUE	TRUE
89	WBGene00004419	rpl-7A	1.34925	0.289278	TRUE	TRUE
90	WBGene00004420	rpl-9	0.359873	0.211114	TRUE	TRUE
91	WBGene00004421	rpl-10	-1.29396	0.193793	TRUE	TRUE
92	WBGene00004423	rpl-11.2	0.277979	0.232344	TRUE	TRUE
93	WBGene00004424	rpl-12	-2.86797	0.219187	TRUE	TRUE
94	WBGene00004425	rpl-13	-1.25512	0.213752	TRUE	TRUE
95	WBGene00004426	rpl-14	-0.12832	0.199298	TRUE	TRUE
96	WBGene00004427	rpl-15	0.133737	0.211975	TRUE	TRUE
97	WBGene00004428	rpl-16	-0.119692	0.210564	TRUE	TRUE
98	WBGene00004429	rpl-17	-1.1876	0.199075	TRUE	TRUE
99	WBGene00004430	rpl-18	-0.662684	0.208233	TRUE	TRUE
100	WBGene00004431	rpl-19	-0.989896	0.190132	TRUE	TRUE
101	WBGene00004432	rpl-20	0.0670865	0.218562	TRUE	TRUE
102	WBGene00004433	rpl-21	-0.616966	0.209872	TRUE	TRUE
103	WBGene00004434	rpl-22	0.384959	0.211922	TRUE	TRUE
104	WBGene00004435	rpl-23	0.480427	0.209788	TRUE	TRUE
105	WBGene00004436	rpl-24.1	-1.29766	0.185881	TRUE	TRUE
106	WBGene00004438	rpl-25.1	2.91143	0.229772	TRUE	TRUE
107	WBGene00004440	rpl-26	0.363939	0.209011	TRUE	TRUE
108	WBGene00004441	rpl-27	1.57563	0.208448	TRUE	TRUE
109	WBGene00004442	rpl-28	1.83306	0.241662	TRUE	TRUE
110	WBGene00004443	rpl-29	5.18251	0.243677	TRUE	FALSE
111	WBGene00004444	rpl-30	1.42467	0.227404	TRUE	TRUE
112	WBGene00004445	rpl-31	0.440288	0.202303	TRUE	TRUE
113	WBGene00004446	rpl-32	-0.994203	0.193559	TRUE	FALSE
114	WBGene00004447	rpl-33	0.474492	0.216784	TRUE	TRUE
115	WBGene00004448	rpl-34	0.973663	0.197375	TRUE	TRUE
116	WBGene00004449	rpl-35	-1.08863	0.19707	TRUE	TRUE
117	WBGene00004450	rpl-36	0.284761	0.202731	TRUE	TRUE
118	WBGene00004451	rpl-37	6.13396	0.270352	FALSE	TRUE
119	WBGene00004452	rpl-38	0.665548	0.201973	TRUE	FALSE
120	WBGene00004453	rpl-39	2.86391	0.234138	TRUE	TRUE
121	WBGene00004454	rpl-36.A	0.216913	0.206578	TRUE	TRUE
122	WBGene00004456	rpl-43	0.264202	0.196324	TRUE	TRUE
123	WBGene00004459	rpn-2	6.55134	0.29575	TRUE	TRUE
124	WBGene00004460	rpn-3	5.60114	0.226217	TRUE	TRUE
125	WBGene00004461	rpn-5	6.72569	0.289276	FALSE	TRUE
126	WBGene00004462	rpn-6.1	5.35252	0.265955	TRUE	TRUE
127	WBGene00004463	rpn-7	5.93038	0.286377	TRUE	TRUE
128	WBGene00004464	rpn-8	6.33955	0.253502	TRUE	TRUE
129	WBGene00004466	rpn-10	7.02173	0.274569	TRUE	FALSE
130	WBGene00004469	rps-0	0.96229	0.238922	TRUE	TRUE
131	WBGene00004470	rps-1	-0.267836	0.212948	TRUE	TRUE
132	WBGene00004471	rps-2	0.751401	0.254329	TRUE	TRUE
133	WBGene00004472	rps-3	0.0942569	0.228499	TRUE	TRUE
134	WBGene00004473	rps-4	0.378601	0.242489	TRUE	TRUE
135	WBGene00004474	rps-5	-0.930669	0.206965	TRUE	TRUE
136	WBGene00004475	rps-6	1.9946	0.251357	TRUE	TRUE
137	WBGene00004476	rps-7	-0.971006	0.209224	TRUE	TRUE
138	WBGene00004477	rps-8	-0.553669	0.21055	TRUE	FALSE
139	WBGene00004478	rps-9	-2.27373	0.196713	TRUE	TRUE
140	WBGene00004479	rps-10	-0.597239	0.191179	TRUE	TRUE
141	WBGene00004480	rps-11	-1.64086	0.207512	TRUE	TRUE
142	WBGene00004481	rps-12	-0.458259	0.216054	TRUE	TRUE
143	WBGene00004482	rps-13	0.150239	0.197822	TRUE	TRUE
144	WBGene00004483	rps-14	-1.74852	0.191855	TRUE	TRUE
145	WBGene00004484	rps-15	-0.164537	0.200567	TRUE	TRUE
146	WBGene00004485	rps-16	1.55714	0.192642	TRUE	TRUE
147	WBGene00004486	rps-17	0.0458359	0.19783	TRUE	TRUE
148	WBGene00004487	rps-18	-0.829436	0.223398	TRUE	FALSE
149	WBGene00004488	rps-19	-1.62308	0.181961	TRUE	TRUE
150	WBGene00004489	rps-20	0.177157	0.214512	TRUE	TRUE
151	WBGene00004490	rps-21	2.53487	0.218422	TRUE	TRUE
152	WBGene00004491	rps-22	0.817818	0.205988	TRUE	TRUE
153	WBGene00004492	rps-23	-0.399962	0.224891	TRUE	TRUE
154	WBGene00004493	rps-24	0.175235	0.204291	TRUE	FALSE
155	WBGene00004494	rps-25	-2.33202	0.187252	TRUE	TRUE
156	WBGene00004495	rps-26	-0.703271	0.185176	TRUE	TRUE
157	WBGene00004496	rps-27	0.0835916	0.210556	TRUE	TRUE
158	WBGene00004497	rps-28	3.49346	0.219863	TRUE	FALSE
159	WBGene00004498	rps-29	2.32227	0.2177	TRUE	TRUE
160	WBGene00004499	rps-30	0.120548	0.199614	TRUE	FALSE
161	WBGene00004502	rpt-2	5.87566	0.281786	TRUE	TRUE
162	WBGene00004503	rpt-3	6.84873	0.286867	TRUE	TRUE
163	WBGene00004504	rpt-4	5.88619	0.281364	TRUE	TRUE
164	WBGene00004506	rpt-6	6.6789	0.291963	TRUE	TRUE
165	WBGene00004700	rsp-3	5.87647	0.272485	TRUE	TRUE
166	WBGene00004703	rsp-6	5.42601	0.283883	TRUE	TRUE
167	WBGene00004807	skr-1	1.15397	0.286134	TRUE	TRUE
168	WBGene00004920	snr-7	6.80229	0.285945	FALSE	TRUE
169	WBGene00004930	sod-1	5.74913	0.219957	TRUE	FALSE
170	WBGene00004980	spk-1	5.80143	0.27077	TRUE	TRUE
171	WBGene00005002	spp-17	2.88303	0.267106	FALSE	FALSE
172	WBGene00006373	syx-5	5.73078	0.229772	TRUE	TRUE
173	WBGene00006433	sdhb-1	4.11942	0.252002	TRUE	TRUE
174	WBGene00006434	prdx-2	2.45355	0.294558	FALSE	FALSE
175	WBGene00006439	ant-1.1	-1.61833	0.275134	TRUE	TRUE
176	WBGene00006460	ppm-1	8.2962	0.257514	TRUE	FALSE
177	WBGene00006519	tag-174	2.39889	0.198508	TRUE	FALSE
178	WBGene00006536	tbb-1	4.82299	0.266984	TRUE	TRUE
179	WBGene00006574	tin-13	7.01747	0.299733	FALSE	FALSE
180	WBGene00006699	uba-1	4.99614	0.269398	TRUE	TRUE
181	WBGene00006704	ubc-7	5.39398	0.233373	TRUE	FALSE
182	WBGene00006708	ubc-13	5.88214	0.292707	TRUE	TRUE
183	WBGene00006715	ubc-20	6.90141	0.277738	TRUE	FALSE
184	WBGene00006725	ubl-1	-0.264739	0.185387	TRUE	TRUE
185	WBGene00006727	ubq-1	1.60812	0.254716	TRUE	TRUE
186	WBGene00006728	ubq-2	-0.432772	0.17998	TRUE	TRUE
187	WBGene00006730	uev-1	5.70217	0.251133	TRUE	FALSE
188	WBGene00006918	vha-9	2.94064	0.267261	FALSE	TRUE
189	WBGene00007009	wwp-1	3.48898	0.280659	TRUE	TRUE
190	WBGene00007107	pfd-4	4.26788	0.231582	FALSE	FALSE
191	WBGene00007192	B0491.5	5.21891	0.260302	TRUE	TRUE
192	WBGene00007235	C01G10.8	6.72874	0.279984	FALSE	FALSE
193	WBGene00007385	atp-5	2.24876	0.257683	TRUE	TRUE
194	WBGene00007443	pfd-1	4.49881	0.219578	TRUE	TRUE
195	WBGene00007630	har-1	4.34498	0.283061	TRUE	FALSE
196	WBGene00007683	C18E9.2	2.73911	0.215066	TRUE	TRUE
197	WBGene00007684	C18E9.4	3.43502	0.261555	TRUE	TRUE
198	WBGene00007880	C33A12.1	5.13074	0.260286	TRUE	TRUE
199	WBGene00008041	ufc-1	4.17102	0.244235	FALSE	FALSE
200	WBGene00008149	pyp-1	3.91551	0.290884	TRUE	TRUE
201	WBGene00008224	C50B8.1	8.00008	0.274473	FALSE	FALSE
202	WBGene00008262	ril-1	2.33354	0.242282	TRUE	TRUE
203	WBGene00008398	D2005.3	5.78705	0.236037	FALSE	FALSE
204	WBGene00008414	D2030.4	4.05621	0.25102	TRUE	TRUE
205	WBGene00008480	eif-2A	6.93251	0.287846	TRUE	TRUE
206	WBGene00008505	F01G4.6	2.22673	0.226421	TRUE	TRUE
207	WBGene00008506	tkt-1	5.83262	0.273837	FALSE	TRUE
208	WBGene00008920	eef-1G	1.07335	0.273233	TRUE	TRUE
209	WBGene00008930	F18A11.3	4.0626	0.296998	FALSE	FALSE
210	WBGene00009004	pfd-6	5.06247	0.26213	FALSE	TRUE
211	WBGene00009012	F21D5.7	5.07911	0.250177	TRUE	TRUE
212	WBGene00009050	F22D6.2	3.0124	0.27678	TRUE	FALSE
213	WBGene00009051	nduf-6	4.82013	0.274725	TRUE	TRUE
214	WBGene00009082	dlat-1	5.10567	0.279347	TRUE	TRUE
215	WBGene00009119	ndk-1	-1.40165	0.245869	TRUE	TRUE
216	WBGene00009122	tct-1	2.97754	0.239412	TRUE	TRUE
217	WBGene00009126	pyk-1	3.55417	0.297531	TRUE	TRUE
218	WBGene00009161	F26E4.6	2.34137	0.232084	TRUE	TRUE
219	WBGene00009187	F27D4.1	5.08029	0.28774	TRUE	TRUE
220	WBGene00009294	F31D4.9	5.24295	0.253825	FALSE	FALSE
221	WBGene00009454	F36A2.7	2.68302	0.213256	TRUE	TRUE
222	WBGene00009559	mtx-1	5.95027	0.299654	FALSE	FALSE
223	WBGene00009664	idha-1	3.93418	0.295853	TRUE	TRUE
224	WBGene00009688	F44E5.1	2.49189	0.259179	TRUE	TRUE
225	WBGene00009712	F44G4.2	4.31694	0.252046	TRUE	TRUE
226	WBGene00009732	cope-1	4.15752	0.29143	TRUE	TRUE
227	WBGene00009772	ztf-7	4.54139	0.298678	FALSE	FALSE
228	WBGene00009952	acaa-2	4.83635	0.296936	TRUE	FALSE
229	WBGene00010037	F54C8.4	6.16511	0.279669	TRUE	TRUE
230	WBGene00010130	vha-14	2.52647	0.286459	FALSE	TRUE
231	WBGene00010260	ddx-17	5.98919	0.273657	TRUE	TRUE
232	WBGene00010326	F59C6.5	4.88212	0.255836	TRUE	TRUE
233	WBGene00010333	copz-1	5.05515	0.256213	TRUE	TRUE
234	WBGene00010406	math-33	6.03227	0.270273	TRUE	TRUE
235	WBGene00010419	H28O16.1	1.90507	0.280915	TRUE	TRUE
236	WBGene00010556	rack-1	0.88403	0.245385	TRUE	TRUE
237	WBGene00010560	eif-2beta	5.53035	0.274182	TRUE	TRUE
238	WBGene00010639	K07F5.15	5.56523	0.262495	TRUE	FALSE
239	WBGene00010794	dld-1	3.94324	0.270534	TRUE	TRUE
240	WBGene00010809	M01F1.3	5.55829	0.272267	TRUE	TRUE
241	WBGene00010942	chch-3	4.36119	0.268853	TRUE	TRUE
242	WBGene00010957	nduo-6	-2.22946	0.203228	TRUE	FALSE
243	WBGene00010958	ndfl-4	-1.77016	0.210361	TRUE	FALSE
244	WBGene00010959	nduo-1	-0.855213	0.196477	TRUE	FALSE
245	WBGene00010960	atp-6	-2.67796	0.189589	TRUE	FALSE
246	WBGene00010961	nduo-2	0.413651	0.230892	TRUE	FALSE
247	WBGene00010962	ctc-3	-1.745	0.177304	TRUE	FALSE
248	WBGene00010963	nduo-4	-0.349222	0.19977	TRUE	FALSE
249	WBGene00010964	ctc-1	-0.924719	0.18382	TRUE	FALSE
250	WBGene00010965	ctc-2	-0.417253	0.185065	TRUE	FALSE
251	WBGene00010966	nduo-3	1.73843	0.235596	TRUE	FALSE
252	WBGene00010967	nduo-5	-0.617506	0.230572	TRUE	FALSE
253	WBGene00011015	R04F11.2	1.42656	0.244868	TRUE	TRUE
254	WBGene00011059	R06C1.4	0.870364	0.225561	TRUE	FALSE
255	WBGene00011110	prdx-3	7.34512	0.276434	TRUE	FALSE
256	WBGene00011273	R53.4	1.50313	0.237817	TRUE	TRUE
257	WBGene00011735	hip-1	5.99277	0.245682	TRUE	FALSE
258	WBGene00011867	chc-1	5.74295	0.297901	TRUE	TRUE
259	WBGene00012094	T27E9.2	2.86156	0.254155	TRUE	FALSE
260	WBGene00012166	nuo-6	4.36096	0.29703	TRUE	TRUE
261	WBGene00012179	W01D2.1	1.86864	0.220095	TRUE	TRUE
262	WBGene00012354	W09C5.8	2.62118	0.196794	TRUE	TRUE
263	WBGene00012376	nduf-7	3.56891	0.261753	TRUE	TRUE
264	WBGene00012497	ragc-1	5.19812	0.281441	FALSE	TRUE
265	WBGene00012528	pap-1	4.70882	0.292852	TRUE	TRUE
266	WBGene00012553	cco-2	1.73933	0.216695	TRUE	TRUE
267	WBGene00012666	Y39B6A.3	7.18402	0.289429	FALSE	TRUE
268	WBGene00012885	Y45F10D.4	5.94872	0.272688	FALSE	TRUE
269	WBGene00012903	vps-2	6.65351	0.273361	TRUE	TRUE
270	WBGene00012983	men-1	5.25206	0.269903	TRUE	FALSE
271	WBGene00013094	Y51H1A.3	3.22256	0.257574	TRUE	TRUE
272	WBGene00013238	trap-4	4.02701	0.299026	FALSE	FALSE
273	WBGene00013308	nuo-3	2.27604	0.248672	TRUE	TRUE
274	WBGene00013373	Y62E10A.2	4.13013	0.296801	FALSE	FALSE
275	WBGene00013406	Y63D3A.7	4.75847	0.276774	FALSE	TRUE
276	WBGene00013463	kdp-1	4.23348	0.254544	TRUE	TRUE
277	WBGene00013598	vps-28	8.6739	0.299471	FALSE	TRUE
278	WBGene00014016	ZK632.9	2.22806	0.276029	TRUE	FALSE
279	WBGene00014086	ZK809.3	4.46709	0.266625	TRUE	TRUE
280	WBGene00015248	mai-2	2.75001	0.256443	TRUE	FALSE
281	WBGene00015755	C14B9.10	2.76773	0.246397	TRUE	TRUE
282	WBGene00015810	C16A3.5	3.47104	0.267776	TRUE	TRUE
283	WBGene00015943	tiar-1	6.19559	0.293872	TRUE	TRUE
284	WBGene00016062	C24G6.8	6.83997	0.273718	TRUE	FALSE
285	WBGene00016118	C25H3.9	3.9782	0.288013	FALSE	TRUE
286	WBGene00016173	fust-1	5.21722	0.282737	TRUE	FALSE
287	WBGene00016194	C28H8.3	4.98336	0.271741	TRUE	FALSE
288	WBGene00016244	C30B5.2	5.31142	0.288642	FALSE	FALSE
289	WBGene00016393	C34B2.8	3.36143	0.253854	TRUE	TRUE
290	WBGene00016395	C34B2.10	3.68766	0.281777	TRUE	TRUE
291	WBGene00016405	hecd-1	4.58326	0.27623	TRUE	TRUE
292	WBGene00016493	C37A2.7	2.02843	0.219686	TRUE	TRUE
293	WBGene00016496	C37C3.2	3.63088	0.244417	TRUE	TRUE
294	WBGene00016746	C48B6.10	3.85449	0.249044	FALSE	FALSE
295	WBGene00016808	C50D2.5	6.32345	0.27586	FALSE	FALSE
296	WBGene00016961	vps-32.1	4.30491	0.274526	TRUE	TRUE
297	WBGene00016981	rpn-13	6.27126	0.290424	TRUE	FALSE
298	WBGene00017088	akir-1	6.66851	0.295705	TRUE	TRUE
299	WBGene00017121	cyc-2.1	1.50506	0.297246	TRUE	TRUE
300	WBGene00017734	F23C8.5	5.4153	0.298654	TRUE	TRUE
301	WBGene00017735	did-2	3.93932	0.297699	TRUE	TRUE
302	WBGene00017925	F29B9.11	2.76384	0.217637	TRUE	TRUE
303	WBGene00017926	F29C4.2	1.72702	0.26368	TRUE	TRUE
304	WBGene00017982	hpo-18	4.94966	0.255474	TRUE	TRUE
305	WBGene00017984	F32D1.5	3.24233	0.267605	TRUE	TRUE
306	WBGene00017999	emc-6	5.91756	0.289256	FALSE	TRUE
307	WBGene00018151	F37C12.3	4.41085	0.296778	TRUE	TRUE
308	WBGene00018159	F37F2.2	4.97774	0.284997	FALSE	FALSE
309	WBGene00018290	vps-60	6.54193	0.27069	TRUE	FALSE
310	WBGene00018361	F42G8.10	4.30924	0.258208	TRUE	TRUE
311	WBGene00018395	mtch-1	4.48101	0.262226	TRUE	TRUE
312	WBGene00018475	mrpl-14	7.66392	0.282089	FALSE	TRUE
313	WBGene00018784	F54A3.5	4.34382	0.273611	TRUE	FALSE
314	WBGene00018846	eef-1B.1	0.128871	0.264686	TRUE	TRUE
315	WBGene00018963	ucr-1	4.94232	0.290043	TRUE	TRUE
316	WBGene00019061	F58F12.1	1.86043	0.258089	TRUE	TRUE
317	WBGene00019162	eif-1.A	6.05034	0.299048	TRUE	TRUE
318	WBGene00019401	nuo-4	4.12589	0.275597	TRUE	TRUE
319	WBGene00019433	acdh-3	5.82126	0.274161	TRUE	TRUE
320	WBGene00019466	tos-1	0.987252	0.28373	TRUE	FALSE
321	WBGene00019537	K08D12.3	4.94796	0.279218	TRUE	TRUE
322	WBGene00019607	K10B2.4	3.4302	0.259683	FALSE	FALSE
323	WBGene00019680	K12H4.5	3.68516	0.244941	FALSE	TRUE
324	WBGene00019893	sgt-1	4.6826	0.206958	TRUE	TRUE
325	WBGene00019900	vdac-1	3.37693	0.217663	TRUE	FALSE
326	WBGene00020112	pfd-5	5.09996	0.253085	FALSE	TRUE
327	WBGene00020181	T02H6.11	1.99228	0.243308	TRUE	TRUE
328	WBGene00020246	clic-1	5.08652	0.237429	TRUE	TRUE
329	WBGene00020275	atp-4	1.86219	0.257463	TRUE	TRUE
330	WBGene00020391	cct-7	3.89289	0.276859	TRUE	TRUE
331	WBGene00020417	nuo-2	4.66138	0.283942	TRUE	TRUE
332	WBGene00020604	T20B12.7	4.73526	0.281408	TRUE	TRUE
333	WBGene00020636	T20H4.5	5.13302	0.270633	FALSE	TRUE
334	WBGene00020679	ogdh-1	4.02331	0.266914	TRUE	TRUE
335	WBGene00020868	eif-1	3.74272	0.203375	TRUE	TRUE
336	WBGene00020931	cytb-5.2	4.7407	0.264589	TRUE	TRUE
337	WBGene00020950	dlst-1	5.43241	0.248125	TRUE	TRUE
338	WBGene00021024	W04C9.2	5.39159	0.26731	FALSE	FALSE
339	WBGene00021350	Y37E3.8	-1.29543	0.209482	TRUE	TRUE
340	WBGene00021427	Y38F2AR.9	3.40309	0.253255	FALSE	FALSE
341	WBGene00021486	lbp-9	2.81347	0.292717	TRUE	FALSE
342	WBGene00021800	Y53G8AL.2	4.45993	0.259552	TRUE	TRUE
343	WBGene00021826	txl-1	7.28825	0.295712	FALSE	FALSE
344	WBGene00021839	nduf-5	4.04207	0.294185	TRUE	FALSE
345	WBGene00021956	Y57E12AL.1	7.77809	0.289277	TRUE	FALSE
346	WBGene00021959	Y57E12AL.6	6.20563	0.281969	FALSE	TRUE
347	WBGene00022027	vps-20	3.60169	0.249128	FALSE	TRUE
348	WBGene00022042	icd-2	2.41533	0.244538	TRUE	TRUE
349	WBGene00022053	cisd-3.2	4.26193	0.2452	TRUE	FALSE
350	WBGene00022075	Y69A2AR.3	4.57048	0.288148	FALSE	FALSE
351	WBGene00022089	Y69A2AR.18	2.43112	0.254029	TRUE	TRUE
352	WBGene00022114	Y71F9AL.9	4.65303	0.264214	TRUE	FALSE
353	WBGene00022170	Y71H2AM.5	2.09676	0.19918	TRUE	TRUE
354	WBGene00022336	Y82E9BR.3	0.360891	0.256217	TRUE	TRUE
355	WBGene00022380	Y94H6A.8	3.10557	0.255264	TRUE	FALSE
356	WBGene00022599	ZC395.10	4.21113	0.254543	TRUE	TRUE
357	WBGene00022678	sar-1	4.62466	0.260934	TRUE	TRUE
358	WBGene00022776	perm-3	4.46319	0.269745	FALSE	TRUE
359	WBGene00022791	ZK686.1	7.40094	0.282846	FALSE	FALSE
360	WBGene00022794	snu-23	6.96066	0.297583	TRUE	TRUE
361	WBGene00023067	rpl-41.1	3.64227	0.275923	FALSE	FALSE
362	WBGene00023068	rpl-41.2	-0.905343	0.214817	TRUE	FALSE
363	WBGene00043064	nbet-1	3.94794	0.277333	FALSE	FALSE
364	WBGene00044324	ufm-1	3.96367	0.270521	FALSE	FALSE
365	WBGene00045483	oxy-5	3.81099	0.254535	FALSE	FALSE
366	WBGene00185067	Y54G11A.17	5.73351	0.295788	FALSE	FALSE
367	WBGene00235102	Y54G2A.75	6.82705	0.270334	FALSE	TRUE

## Sheet: C
	gene_ID	gene_short_name	skewness_score	gini_score	housekeeping_in_L2	essential
1	WBGene00000064	act-2	3.50088	0.295801	TRUE	TRUE
2	WBGene00000159	aps-1	7.00635	0.287405	TRUE	TRUE
3	WBGene00000182	arf-1.2	2.94763	0.230882	TRUE	TRUE
4	WBGene00000183	arf-3	3.53124	0.257397	TRUE	TRUE
5	WBGene00000201	arx-3	4.90445	0.284458	TRUE	TRUE
6	WBGene00000207	asb-2	2.42378	0.283704	TRUE	TRUE
7	WBGene00000209	asg-1	4.02157	0.263507	TRUE	TRUE
8	WBGene00000210	asg-2	2.06379	0.285797	TRUE	TRUE
9	WBGene00000229	atp-2	1.65456	0.283452	TRUE	TRUE
10	WBGene00000230	atp-3	2.59271	0.258942	TRUE	TRUE
11	WBGene00000263	F23H11.5	1.8651	0.226636	TRUE	TRUE
12	WBGene00000371	cco-1	1.67189	0.215477	TRUE	TRUE
13	WBGene00000380	cct-5	2.96802	0.267771	TRUE	TRUE
14	WBGene00000390	cdc-42	5.18685	0.288594	TRUE	TRUE
15	WBGene00000475	cey-4	4.85259	0.277947	TRUE	FALSE
16	WBGene00000829	ctb-1	-0.451298	0.208786	TRUE	FALSE
17	WBGene00000879	cyn-3	2.74119	0.238121	TRUE	FALSE
18	WBGene00000883	cyn-7	0.750523	0.255354	TRUE	TRUE
19	WBGene00000915	daf-21	0.316225	0.266271	TRUE	TRUE
20	WBGene00001005	dlc-1	3.17204	0.239108	TRUE	TRUE
21	WBGene00001007	dli-1	4.55149	0.268949	TRUE	TRUE
22	WBGene00001018	dnc-2	5.2082	0.28308	TRUE	TRUE
23	WBGene00001030	dnj-12	7.19539	0.298336	TRUE	TRUE
24	WBGene00001037	dnj-19	6.58041	0.283565	TRUE	FALSE
25	WBGene00001088	dpy-30	4.9041	0.263816	TRUE	TRUE
26	WBGene00001169	eef-1A.2	2.96738	0.293287	TRUE	TRUE
27	WBGene00001427	fkb-2	3.29018	0.248364	TRUE	FALSE
28	WBGene00001431	fkb-6	6.54759	0.296151	TRUE	TRUE
29	WBGene00001503	fum-1	5.05109	0.2918	TRUE	TRUE
30	WBGene00001747	gsp-1	3.49871	0.282613	TRUE	TRUE
31	WBGene00001999	hrp-1	4.68661	0.260295	TRUE	TRUE
32	WBGene00002005	hsp-1	0.941579	0.25793	TRUE	TRUE
33	WBGene00002045	icd-1	2.69805	0.274163	TRUE	TRUE
34	WBGene00002065	iff-2	1.70031	0.232842	TRUE	TRUE
35	WBGene00002083	inf-1	5.17647	0.299866	TRUE	TRUE
36	WBGene00002162	isp-1	3.17068	0.250735	TRUE	TRUE
37	WBGene00002191	kin-3	5.48158	0.267097	TRUE	TRUE
38	WBGene00002196	kin-10	5.06635	0.284558	TRUE	TRUE
39	WBGene00002202	kin-19	4.27178	0.251698	TRUE	TRUE
40	WBGene00002335	let-60	3.36892	0.295071	TRUE	TRUE
41	WBGene00002344	let-70	2.83332	0.197669	TRUE	TRUE
42	WBGene00002363	let-92	3.92041	0.262626	TRUE	TRUE
43	WBGene00002879	let-754	5.48739	0.294091	TRUE	TRUE
44	WBGene00003052	lmn-1	4.08773	0.290858	TRUE	TRUE
45	WBGene00003061	lpd-5	4.11938	0.285829	TRUE	TRUE
46	WBGene00003162	mdh-2	3.69427	0.291193	TRUE	TRUE
47	WBGene00003225	mev-1	3.60641	0.271837	TRUE	TRUE
48	WBGene00003825	ntl-2	2.76963	0.28362	TRUE	TRUE
49	WBGene00003831	nuo-1	4.89275	0.238216	TRUE	TRUE
50	WBGene00003901	paa-1	3.09265	0.253611	TRUE	TRUE
51	WBGene00003902	pab-1	1.80825	0.25609	TRUE	TRUE
52	WBGene00003920	par-5	1.51247	0.213762	TRUE	TRUE
53	WBGene00003923	pas-2	5.93802	0.263291	TRUE	TRUE
54	WBGene00003924	pas-3	5.4755	0.251994	TRUE	TRUE
55	WBGene00003925	pas-4	6.6173	0.284616	TRUE	TRUE
56	WBGene00003926	pas-5	6.68544	0.275386	TRUE	TRUE
57	WBGene00003927	pas-6	6.17737	0.284508	TRUE	TRUE
58	WBGene00003947	pbs-1	6.67416	0.288311	TRUE	TRUE
59	WBGene00003948	pbs-2	6.07226	0.287772	TRUE	TRUE
60	WBGene00003949	pbs-3	6.49954	0.272072	TRUE	TRUE
61	WBGene00003950	pbs-4	5.13989	0.266431	TRUE	TRUE
62	WBGene00003951	pbs-5	5.67032	0.27449	TRUE	TRUE
63	WBGene00003952	pbs-6	6.37736	0.268343	TRUE	TRUE
64	WBGene00003953	pbs-7	5.92142	0.273262	TRUE	TRUE
65	WBGene00004046	plp-1	4.03646	0.27345	TRUE	TRUE
66	WBGene00004167	pqn-87	3.83083	0.293043	TRUE	FALSE
67	WBGene00004266	rab-1	3.05382	0.24687	TRUE	TRUE
68	WBGene00004274	rab-11.1	3.41654	0.211392	TRUE	TRUE
69	WBGene00004302	ran-1	4.44403	0.28988	TRUE	TRUE
70	WBGene00004409	rla-1	1.50768	0.23065	TRUE	TRUE
71	WBGene00004410	rla-2	1.16222	0.194609	TRUE	TRUE
72	WBGene00004412	rpl-1	0.120682	0.228412	TRUE	TRUE
73	WBGene00004413	rpl-2	-0.37444	0.220049	TRUE	TRUE
74	WBGene00004414	rpl-3	0.095302	0.252904	TRUE	TRUE
75	WBGene00004415	rpl-4	1.58359	0.265985	TRUE	TRUE
76	WBGene00004416	rpl-5	-0.0451004	0.221475	TRUE	TRUE
77	WBGene00004417	rpl-6	0.0365055	0.220507	TRUE	TRUE
78	WBGene00004418	rpl-7	0.0793444	0.215206	TRUE	TRUE
79	WBGene00004419	rpl-7A	1.34925	0.289278	TRUE	TRUE
80	WBGene00004420	rpl-9	0.359873	0.211114	TRUE	TRUE
81	WBGene00004421	rpl-10	-1.29396	0.193793	TRUE	TRUE
82	WBGene00004423	rpl-11.2	0.277979	0.232344	TRUE	TRUE
83	WBGene00004424	rpl-12	-2.86797	0.219187	TRUE	TRUE
84	WBGene00004425	rpl-13	-1.25512	0.213752	TRUE	TRUE
85	WBGene00004426	rpl-14	-0.12832	0.199298	TRUE	TRUE
86	WBGene00004427	rpl-15	0.133737	0.211975	TRUE	TRUE
87	WBGene00004428	rpl-16	-0.119692	0.210564	TRUE	TRUE
88	WBGene00004429	rpl-17	-1.1876	0.199075	TRUE	TRUE
89	WBGene00004430	rpl-18	-0.662684	0.208233	TRUE	TRUE
90	WBGene00004431	rpl-19	-0.989896	0.190132	TRUE	TRUE
91	WBGene00004432	rpl-20	0.0670865	0.218562	TRUE	TRUE
92	WBGene00004433	rpl-21	-0.616966	0.209872	TRUE	TRUE
93	WBGene00004434	rpl-22	0.384959	0.211922	TRUE	TRUE
94	WBGene00004435	rpl-23	0.480427	0.209788	TRUE	TRUE
95	WBGene00004436	rpl-24.1	-1.29766	0.185881	TRUE	TRUE
96	WBGene00004438	rpl-25.1	2.91143	0.229772	TRUE	TRUE
97	WBGene00004440	rpl-26	0.363939	0.209011	TRUE	TRUE
98	WBGene00004441	rpl-27	1.57563	0.208448	TRUE	TRUE
99	WBGene00004442	rpl-28	1.83306	0.241662	TRUE	TRUE
100	WBGene00004443	rpl-29	5.18251	0.243677	TRUE	FALSE
101	WBGene00004444	rpl-30	1.42467	0.227404	TRUE	TRUE
102	WBGene00004445	rpl-31	0.440288	0.202303	TRUE	TRUE
103	WBGene00004446	rpl-32	-0.994203	0.193559	TRUE	FALSE
104	WBGene00004447	rpl-33	0.474492	0.216784	TRUE	TRUE
105	WBGene00004448	rpl-34	0.973663	0.197375	TRUE	TRUE
106	WBGene00004449	rpl-35	-1.08863	0.19707	TRUE	TRUE
107	WBGene00004450	rpl-36	0.284761	0.202731	TRUE	TRUE
108	WBGene00004452	rpl-38	0.665548	0.201973	TRUE	FALSE
109	WBGene00004453	rpl-39	2.86391	0.234138	TRUE	TRUE
110	WBGene00004454	rpl-36.A	0.216913	0.206578	TRUE	TRUE
111	WBGene00004456	rpl-43	0.264202	0.196324	TRUE	TRUE
112	WBGene00004459	rpn-2	6.55134	0.29575	TRUE	TRUE
113	WBGene00004460	rpn-3	5.60114	0.226217	TRUE	TRUE
114	WBGene00004462	rpn-6.1	5.35252	0.265955	TRUE	TRUE
115	WBGene00004463	rpn-7	5.93038	0.286377	TRUE	TRUE
116	WBGene00004464	rpn-8	6.33955	0.253502	TRUE	TRUE
117	WBGene00004466	rpn-10	7.02173	0.274569	TRUE	FALSE
118	WBGene00004469	rps-0	0.96229	0.238922	TRUE	TRUE
119	WBGene00004470	rps-1	-0.267836	0.212948	TRUE	TRUE
120	WBGene00004471	rps-2	0.751401	0.254329	TRUE	TRUE
121	WBGene00004472	rps-3	0.0942569	0.228499	TRUE	TRUE
122	WBGene00004473	rps-4	0.378601	0.242489	TRUE	TRUE
123	WBGene00004474	rps-5	-0.930669	0.206965	TRUE	TRUE
124	WBGene00004475	rps-6	1.9946	0.251357	TRUE	TRUE
125	WBGene00004476	rps-7	-0.971006	0.209224	TRUE	TRUE
126	WBGene00004477	rps-8	-0.553669	0.21055	TRUE	FALSE
127	WBGene00004478	rps-9	-2.27373	0.196713	TRUE	TRUE
128	WBGene00004479	rps-10	-0.597239	0.191179	TRUE	TRUE
129	WBGene00004480	rps-11	-1.64086	0.207512	TRUE	TRUE
130	WBGene00004481	rps-12	-0.458259	0.216054	TRUE	TRUE
131	WBGene00004482	rps-13	0.150239	0.197822	TRUE	TRUE
132	WBGene00004483	rps-14	-1.74852	0.191855	TRUE	TRUE
133	WBGene00004484	rps-15	-0.164537	0.200567	TRUE	TRUE
134	WBGene00004485	rps-16	1.55714	0.192642	TRUE	TRUE
135	WBGene00004486	rps-17	0.0458359	0.19783	TRUE	TRUE
136	WBGene00004487	rps-18	-0.829436	0.223398	TRUE	FALSE
137	WBGene00004488	rps-19	-1.62308	0.181961	TRUE	TRUE
138	WBGene00004489	rps-20	0.177157	0.214512	TRUE	TRUE
139	WBGene00004490	rps-21	2.53487	0.218422	TRUE	TRUE
140	WBGene00004491	rps-22	0.817818	0.205988	TRUE	TRUE
141	WBGene00004492	rps-23	-0.399962	0.224891	TRUE	TRUE
142	WBGene00004493	rps-24	0.175235	0.204291	TRUE	FALSE
143	WBGene00004494	rps-25	-2.33202	0.187252	TRUE	TRUE
144	WBGene00004495	rps-26	-0.703271	0.185176	TRUE	TRUE
145	WBGene00004496	rps-27	0.0835916	0.210556	TRUE	TRUE
146	WBGene00004497	rps-28	3.49346	0.219863	TRUE	FALSE
147	WBGene00004498	rps-29	2.32227	0.2177	TRUE	TRUE
148	WBGene00004499	rps-30	0.120548	0.199614	TRUE	FALSE
149	WBGene00004502	rpt-2	5.87566	0.281786	TRUE	TRUE
150	WBGene00004503	rpt-3	6.84873	0.286867	TRUE	TRUE
151	WBGene00004504	rpt-4	5.88619	0.281364	TRUE	TRUE
152	WBGene00004506	rpt-6	6.6789	0.291963	TRUE	TRUE
153	WBGene00004700	rsp-3	5.87647	0.272485	TRUE	TRUE
154	WBGene00004703	rsp-6	5.42601	0.283883	TRUE	TRUE
155	WBGene00004807	skr-1	1.15397	0.286134	TRUE	TRUE
156	WBGene00004930	sod-1	5.74913	0.219957	TRUE	FALSE
157	WBGene00004980	spk-1	5.80143	0.27077	TRUE	TRUE
158	WBGene00006373	syx-5	5.73078	0.229772	TRUE	TRUE
159	WBGene00006433	sdhb-1	4.11942	0.252002	TRUE	TRUE
160	WBGene00006439	ant-1.1	-1.61833	0.275134	TRUE	TRUE
161	WBGene00006460	ppm-1	8.2962	0.257514	TRUE	FALSE
162	WBGene00006519	tag-174	2.39889	0.198508	TRUE	FALSE
163	WBGene00006536	tbb-1	4.82299	0.266984	TRUE	TRUE
164	WBGene00006699	uba-1	4.99614	0.269398	TRUE	TRUE
165	WBGene00006704	ubc-7	5.39398	0.233373	TRUE	FALSE
166	WBGene00006708	ubc-13	5.88214	0.292707	TRUE	TRUE
167	WBGene00006715	ubc-20	6.90141	0.277738	TRUE	FALSE
168	WBGene00006725	ubl-1	-0.264739	0.185387	TRUE	TRUE
169	WBGene00006727	ubq-1	1.60812	0.254716	TRUE	TRUE
170	WBGene00006728	ubq-2	-0.432772	0.17998	TRUE	TRUE
171	WBGene00006730	uev-1	5.70217	0.251133	TRUE	FALSE
172	WBGene00007009	wwp-1	3.48898	0.280659	TRUE	TRUE
173	WBGene00007192	B0491.5	5.21891	0.260302	TRUE	TRUE
174	WBGene00007385	atp-5	2.24876	0.257683	TRUE	TRUE
175	WBGene00007443	pfd-1	4.49881	0.219578	TRUE	TRUE
176	WBGene00007630	har-1	4.34498	0.283061	TRUE	FALSE
177	WBGene00007683	C18E9.2	2.73911	0.215066	TRUE	TRUE
178	WBGene00007684	C18E9.4	3.43502	0.261555	TRUE	TRUE
179	WBGene00007880	C33A12.1	5.13074	0.260286	TRUE	TRUE
180	WBGene00008149	pyp-1	3.91551	0.290884	TRUE	TRUE
181	WBGene00008262	ril-1	2.33354	0.242282	TRUE	TRUE
182	WBGene00008414	D2030.4	4.05621	0.25102	TRUE	TRUE
183	WBGene00008480	eif-2A	6.93251	0.287846	TRUE	TRUE
184	WBGene00008505	F01G4.6	2.22673	0.226421	TRUE	TRUE
185	WBGene00008920	eef-1G	1.07335	0.273233	TRUE	TRUE
186	WBGene00009012	F21D5.7	5.07911	0.250177	TRUE	TRUE
187	WBGene00009050	F22D6.2	3.0124	0.27678	TRUE	FALSE
188	WBGene00009051	nduf-6	4.82013	0.274725	TRUE	TRUE
189	WBGene00009082	dlat-1	5.10567	0.279347	TRUE	TRUE
190	WBGene00009119	ndk-1	-1.40165	0.245869	TRUE	TRUE
191	WBGene00009122	tct-1	2.97754	0.239412	TRUE	TRUE
192	WBGene00009126	pyk-1	3.55417	0.297531	TRUE	TRUE
193	WBGene00009161	F26E4.6	2.34137	0.232084	TRUE	TRUE
194	WBGene00009187	F27D4.1	5.08029	0.28774	TRUE	TRUE
195	WBGene00009454	F36A2.7	2.68302	0.213256	TRUE	TRUE
196	WBGene00009664	idha-1	3.93418	0.295853	TRUE	TRUE
197	WBGene00009688	F44E5.1	2.49189	0.259179	TRUE	TRUE
198	WBGene00009712	F44G4.2	4.31694	0.252046	TRUE	TRUE
199	WBGene00009732	cope-1	4.15752	0.29143	TRUE	TRUE
200	WBGene00009952	acaa-2	4.83635	0.296936	TRUE	FALSE
201	WBGene00010037	F54C8.4	6.16511	0.279669	TRUE	TRUE
202	WBGene00010260	ddx-17	5.98919	0.273657	TRUE	TRUE
203	WBGene00010326	F59C6.5	4.88212	0.255836	TRUE	TRUE
204	WBGene00010333	copz-1	5.05515	0.256213	TRUE	TRUE
205	WBGene00010406	math-33	6.03227	0.270273	TRUE	TRUE
206	WBGene00010419	H28O16.1	1.90507	0.280915	TRUE	TRUE
207	WBGene00010556	rack-1	0.88403	0.245385	TRUE	TRUE
208	WBGene00010560	eif-2beta	5.53035	0.274182	TRUE	TRUE
209	WBGene00010639	K07F5.15	5.56523	0.262495	TRUE	FALSE
210	WBGene00010794	dld-1	3.94324	0.270534	TRUE	TRUE
211	WBGene00010809	M01F1.3	5.55829	0.272267	TRUE	TRUE
212	WBGene00010942	chch-3	4.36119	0.268853	TRUE	TRUE
213	WBGene00010957	nduo-6	-2.22946	0.203228	TRUE	FALSE
214	WBGene00010958	ndfl-4	-1.77016	0.210361	TRUE	FALSE
215	WBGene00010959	nduo-1	-0.855213	0.196477	TRUE	FALSE
216	WBGene00010960	atp-6	-2.67796	0.189589	TRUE	FALSE
217	WBGene00010961	nduo-2	0.413651	0.230892	TRUE	FALSE
218	WBGene00010962	ctc-3	-1.745	0.177304	TRUE	FALSE
219	WBGene00010963	nduo-4	-0.349222	0.19977	TRUE	FALSE
220	WBGene00010964	ctc-1	-0.924719	0.18382	TRUE	FALSE
221	WBGene00010965	ctc-2	-0.417253	0.185065	TRUE	FALSE
222	WBGene00010966	nduo-3	1.73843	0.235596	TRUE	FALSE
223	WBGene00010967	nduo-5	-0.617506	0.230572	TRUE	FALSE
224	WBGene00011015	R04F11.2	1.42656	0.244868	TRUE	TRUE
225	WBGene00011059	R06C1.4	0.870364	0.225561	TRUE	FALSE
226	WBGene00011110	prdx-3	7.34512	0.276434	TRUE	FALSE
227	WBGene00011273	R53.4	1.50313	0.237817	TRUE	TRUE
228	WBGene00011735	hip-1	5.99277	0.245682	TRUE	FALSE
229	WBGene00011867	chc-1	5.74295	0.297901	TRUE	TRUE
230	WBGene00012094	T27E9.2	2.86156	0.254155	TRUE	FALSE
231	WBGene00012166	nuo-6	4.36096	0.29703	TRUE	TRUE
232	WBGene00012179	W01D2.1	1.86864	0.220095	TRUE	TRUE
233	WBGene00012354	W09C5.8	2.62118	0.196794	TRUE	TRUE
234	WBGene00012376	nduf-7	3.56891	0.261753	TRUE	TRUE
235	WBGene00012528	pap-1	4.70882	0.292852	TRUE	TRUE
236	WBGene00012553	cco-2	1.73933	0.216695	TRUE	TRUE
237	WBGene00012903	vps-2	6.65351	0.273361	TRUE	TRUE
238	WBGene00012983	men-1	5.25206	0.269903	TRUE	FALSE
239	WBGene00013094	Y51H1A.3	3.22256	0.257574	TRUE	TRUE
240	WBGene00013308	nuo-3	2.27604	0.248672	TRUE	TRUE
241	WBGene00013463	kdp-1	4.23348	0.254544	TRUE	TRUE
242	WBGene00014016	ZK632.9	2.22806	0.276029	TRUE	FALSE
243	WBGene00014086	ZK809.3	4.46709	0.266625	TRUE	TRUE
244	WBGene00015248	mai-2	2.75001	0.256443	TRUE	FALSE
245	WBGene00015755	C14B9.10	2.76773	0.246397	TRUE	TRUE
246	WBGene00015810	C16A3.5	3.47104	0.267776	TRUE	TRUE
247	WBGene00015943	tiar-1	6.19559	0.293872	TRUE	TRUE
248	WBGene00016062	C24G6.8	6.83997	0.273718	TRUE	FALSE
249	WBGene00016173	fust-1	5.21722	0.282737	TRUE	FALSE
250	WBGene00016194	C28H8.3	4.98336	0.271741	TRUE	FALSE
251	WBGene00016393	C34B2.8	3.36143	0.253854	TRUE	TRUE
252	WBGene00016395	C34B2.10	3.68766	0.281777	TRUE	TRUE
253	WBGene00016405	hecd-1	4.58326	0.27623	TRUE	TRUE
254	WBGene00016493	C37A2.7	2.02843	0.219686	TRUE	TRUE
255	WBGene00016496	C37C3.2	3.63088	0.244417	TRUE	TRUE
256	WBGene00016961	vps-32.1	4.30491	0.274526	TRUE	TRUE
257	WBGene00016981	rpn-13	6.27126	0.290424	TRUE	FALSE
258	WBGene00017088	akir-1	6.66851	0.295705	TRUE	TRUE
259	WBGene00017121	cyc-2.1	1.50506	0.297246	TRUE	TRUE
260	WBGene00017734	F23C8.5	5.4153	0.298654	TRUE	TRUE
261	WBGene00017735	did-2	3.93932	0.297699	TRUE	TRUE
262	WBGene00017925	F29B9.11	2.76384	0.217637	TRUE	TRUE
263	WBGene00017926	F29C4.2	1.72702	0.26368	TRUE	TRUE
264	WBGene00017982	hpo-18	4.94966	0.255474	TRUE	TRUE
265	WBGene00017984	F32D1.5	3.24233	0.267605	TRUE	TRUE
266	WBGene00018151	F37C12.3	4.41085	0.296778	TRUE	TRUE
267	WBGene00018290	vps-60	6.54193	0.27069	TRUE	FALSE
268	WBGene00018361	F42G8.10	4.30924	0.258208	TRUE	TRUE
269	WBGene00018395	mtch-1	4.48101	0.262226	TRUE	TRUE
270	WBGene00018784	F54A3.5	4.34382	0.273611	TRUE	FALSE
271	WBGene00018846	eef-1B.1	0.128871	0.264686	TRUE	TRUE
272	WBGene00018963	ucr-1	4.94232	0.290043	TRUE	TRUE
273	WBGene00019061	F58F12.1	1.86043	0.258089	TRUE	TRUE
274	WBGene00019162	eif-1.A	6.05034	0.299048	TRUE	TRUE
275	WBGene00019401	nuo-4	4.12589	0.275597	TRUE	TRUE
276	WBGene00019433	acdh-3	5.82126	0.274161	TRUE	TRUE
277	WBGene00019466	tos-1	0.987252	0.28373	TRUE	FALSE
278	WBGene00019537	K08D12.3	4.94796	0.279218	TRUE	TRUE
279	WBGene00019893	sgt-1	4.6826	0.206958	TRUE	TRUE
280	WBGene00019900	vdac-1	3.37693	0.217663	TRUE	FALSE
281	WBGene00020181	T02H6.11	1.99228	0.243308	TRUE	TRUE
282	WBGene00020246	clic-1	5.08652	0.237429	TRUE	TRUE
283	WBGene00020275	atp-4	1.86219	0.257463	TRUE	TRUE
284	WBGene00020391	cct-7	3.89289	0.276859	TRUE	TRUE
285	WBGene00020417	nuo-2	4.66138	0.283942	TRUE	TRUE
286	WBGene00020604	T20B12.7	4.73526	0.281408	TRUE	TRUE
287	WBGene00020679	ogdh-1	4.02331	0.266914	TRUE	TRUE
288	WBGene00020868	eif-1	3.74272	0.203375	TRUE	TRUE
289	WBGene00020931	cytb-5.2	4.7407	0.264589	TRUE	TRUE
290	WBGene00020950	dlst-1	5.43241	0.248125	TRUE	TRUE
291	WBGene00021350	Y37E3.8	-1.29543	0.209482	TRUE	TRUE
292	WBGene00021486	lbp-9	2.81347	0.292717	TRUE	FALSE
293	WBGene00021800	Y53G8AL.2	4.45993	0.259552	TRUE	TRUE
294	WBGene00021839	nduf-5	4.04207	0.294185	TRUE	FALSE
295	WBGene00021956	Y57E12AL.1	7.77809	0.289277	TRUE	FALSE
296	WBGene00022042	icd-2	2.41533	0.244538	TRUE	TRUE
297	WBGene00022053	cisd-3.2	4.26193	0.2452	TRUE	FALSE
298	WBGene00022089	Y69A2AR.18	2.43112	0.254029	TRUE	TRUE
299	WBGene00022114	Y71F9AL.9	4.65303	0.264214	TRUE	FALSE
300	WBGene00022170	Y71H2AM.5	2.09676	0.19918	TRUE	TRUE
301	WBGene00022336	Y82E9BR.3	0.360891	0.256217	TRUE	TRUE
302	WBGene00022380	Y94H6A.8	3.10557	0.255264	TRUE	FALSE
303	WBGene00022599	ZC395.10	4.21113	0.254543	TRUE	TRUE
304	WBGene00022678	sar-1	4.62466	0.260934	TRUE	TRUE
305	WBGene00022794	snu-23	6.96066	0.297583	TRUE	TRUE
306	WBGene00023068	rpl-41.2	-0.905343	0.214817	TRUE	FALSE

## Sheet: D
	gene_ID	gene_short_name	skewness_score	gini_score	housekeeping_in_L2	essential
1	WBGene00000064	act-2	3.50088	0.295801	TRUE	TRUE
2	WBGene00000159	aps-1	7.00635	0.287405	TRUE	TRUE
3	WBGene00000182	arf-1.2	2.94763	0.230882	TRUE	TRUE
4	WBGene00000183	arf-3	3.53124	0.257397	TRUE	TRUE
5	WBGene00000201	arx-3	4.90445	0.284458	TRUE	TRUE
6	WBGene00000207	asb-2	2.42378	0.283704	TRUE	TRUE
7	WBGene00000209	asg-1	4.02157	0.263507	TRUE	TRUE
8	WBGene00000210	asg-2	2.06379	0.285797	TRUE	TRUE
9	WBGene00000229	atp-2	1.65456	0.283452	TRUE	TRUE
10	WBGene00000230	atp-3	2.59271	0.258942	TRUE	TRUE
11	WBGene00000263	F23H11.5	1.8651	0.226636	TRUE	TRUE
12	WBGene00000371	cco-1	1.67189	0.215477	TRUE	TRUE
13	WBGene00000380	cct-5	2.96802	0.267771	TRUE	TRUE
14	WBGene00000390	cdc-42	5.18685	0.288594	TRUE	TRUE
15	WBGene00000883	cyn-7	0.750523	0.255354	TRUE	TRUE
16	WBGene00000915	daf-21	0.316225	0.266271	TRUE	TRUE
17	WBGene00001005	dlc-1	3.17204	0.239108	TRUE	TRUE
18	WBGene00001007	dli-1	4.55149	0.268949	TRUE	TRUE
19	WBGene00001018	dnc-2	5.2082	0.28308	TRUE	TRUE
20	WBGene00001030	dnj-12	7.19539	0.298336	TRUE	TRUE
21	WBGene00001088	dpy-30	4.9041	0.263816	TRUE	TRUE
22	WBGene00001169	eef-1A.2	2.96738	0.293287	TRUE	TRUE
23	WBGene00001431	fkb-6	6.54759	0.296151	TRUE	TRUE
24	WBGene00001503	fum-1	5.05109	0.2918	TRUE	TRUE
25	WBGene00001747	gsp-1	3.49871	0.282613	TRUE	TRUE
26	WBGene00001999	hrp-1	4.68661	0.260295	TRUE	TRUE
27	WBGene00002005	hsp-1	0.941579	0.25793	TRUE	TRUE
28	WBGene00002045	icd-1	2.69805	0.274163	TRUE	TRUE
29	WBGene00002065	iff-2	1.70031	0.232842	TRUE	TRUE
30	WBGene00002083	inf-1	5.17647	0.299866	TRUE	TRUE
31	WBGene00002162	isp-1	3.17068	0.250735	TRUE	TRUE
32	WBGene00002191	kin-3	5.48158	0.267097	TRUE	TRUE
33	WBGene00002196	kin-10	5.06635	0.284558	TRUE	TRUE
34	WBGene00002202	kin-19	4.27178	0.251698	TRUE	TRUE
35	WBGene00002335	let-60	3.36892	0.295071	TRUE	TRUE
36	WBGene00002344	let-70	2.83332	0.197669	TRUE	TRUE
37	WBGene00002363	let-92	3.92041	0.262626	TRUE	TRUE
38	WBGene00002879	let-754	5.48739	0.294091	TRUE	TRUE
39	WBGene00003052	lmn-1	4.08773	0.290858	TRUE	TRUE
40	WBGene00003061	lpd-5	4.11938	0.285829	TRUE	TRUE
41	WBGene00003162	mdh-2	3.69427	0.291193	TRUE	TRUE
42	WBGene00003225	mev-1	3.60641	0.271837	TRUE	TRUE
43	WBGene00003825	ntl-2	2.76963	0.28362	TRUE	TRUE
44	WBGene00003831	nuo-1	4.89275	0.238216	TRUE	TRUE
45	WBGene00003901	paa-1	3.09265	0.253611	TRUE	TRUE
46	WBGene00003902	pab-1	1.80825	0.25609	TRUE	TRUE
47	WBGene00003920	par-5	1.51247	0.213762	TRUE	TRUE
48	WBGene00003923	pas-2	5.93802	0.263291	TRUE	TRUE
49	WBGene00003924	pas-3	5.4755	0.251994	TRUE	TRUE
50	WBGene00003925	pas-4	6.6173	0.284616	TRUE	TRUE
51	WBGene00003926	pas-5	6.68544	0.275386	TRUE	TRUE
52	WBGene00003927	pas-6	6.17737	0.284508	TRUE	TRUE
53	WBGene00003947	pbs-1	6.67416	0.288311	TRUE	TRUE
54	WBGene00003948	pbs-2	6.07226	0.287772	TRUE	TRUE
55	WBGene00003949	pbs-3	6.49954	0.272072	TRUE	TRUE
56	WBGene00003950	pbs-4	5.13989	0.266431	TRUE	TRUE
57	WBGene00003951	pbs-5	5.67032	0.27449	TRUE	TRUE
58	WBGene00003952	pbs-6	6.37736	0.268343	TRUE	TRUE
59	WBGene00003953	pbs-7	5.92142	0.273262	TRUE	TRUE
60	WBGene00004046	plp-1	4.03646	0.27345	TRUE	TRUE
61	WBGene00004266	rab-1	3.05382	0.24687	TRUE	TRUE
62	WBGene00004274	rab-11.1	3.41654	0.211392	TRUE	TRUE
63	WBGene00004302	ran-1	4.44403	0.28988	TRUE	TRUE
64	WBGene00004409	rla-1	1.50768	0.23065	TRUE	TRUE
65	WBGene00004410	rla-2	1.16222	0.194609	TRUE	TRUE
66	WBGene00004412	rpl-1	0.120682	0.228412	TRUE	TRUE
67	WBGene00004413	rpl-2	-0.37444	0.220049	TRUE	TRUE
68	WBGene00004414	rpl-3	0.095302	0.252904	TRUE	TRUE
69	WBGene00004415	rpl-4	1.58359	0.265985	TRUE	TRUE
70	WBGene00004416	rpl-5	-0.0451004	0.221475	TRUE	TRUE
71	WBGene00004417	rpl-6	0.0365055	0.220507	TRUE	TRUE
72	WBGene00004418	rpl-7	0.0793444	0.215206	TRUE	TRUE
73	WBGene00004419	rpl-7A	1.34925	0.289278	TRUE	TRUE
74	WBGene00004420	rpl-9	0.359873	0.211114	TRUE	TRUE
75	WBGene00004421	rpl-10	-1.29396	0.193793	TRUE	TRUE
76	WBGene00004423	rpl-11.2	0.277979	0.232344	TRUE	TRUE
77	WBGene00004424	rpl-12	-2.86797	0.219187	TRUE	TRUE
78	WBGene00004425	rpl-13	-1.25512	0.213752	TRUE	TRUE
79	WBGene00004426	rpl-14	-0.12832	0.199298	TRUE	TRUE
80	WBGene00004427	rpl-15	0.133737	0.211975	TRUE	TRUE
81	WBGene00004428	rpl-16	-0.119692	0.210564	TRUE	TRUE
82	WBGene00004429	rpl-17	-1.1876	0.199075	TRUE	TRUE
83	WBGene00004430	rpl-18	-0.662684	0.208233	TRUE	TRUE
84	WBGene00004431	rpl-19	-0.989896	0.190132	TRUE	TRUE
85	WBGene00004432	rpl-20	0.0670865	0.218562	TRUE	TRUE
86	WBGene00004433	rpl-21	-0.616966	0.209872	TRUE	TRUE
87	WBGene00004434	rpl-22	0.384959	0.211922	TRUE	TRUE
88	WBGene00004435	rpl-23	0.480427	0.209788	TRUE	TRUE
89	WBGene00004436	rpl-24.1	-1.29766	0.185881	TRUE	TRUE
90	WBGene00004438	rpl-25.1	2.91143	0.229772	TRUE	TRUE
91	WBGene00004440	rpl-26	0.363939	0.209011	TRUE	TRUE
92	WBGene00004441	rpl-27	1.57563	0.208448	TRUE	TRUE
93	WBGene00004442	rpl-28	1.83306	0.241662	TRUE	TRUE
94	WBGene00004444	rpl-30	1.42467	0.227404	TRUE	TRUE
95	WBGene00004445	rpl-31	0.440288	0.202303	TRUE	TRUE
96	WBGene00004447	rpl-33	0.474492	0.216784	TRUE	TRUE
97	WBGene00004448	rpl-34	0.973663	0.197375	TRUE	TRUE
98	WBGene00004449	rpl-35	-1.08863	0.19707	TRUE	TRUE
99	WBGene00004450	rpl-36	0.284761	0.202731	TRUE	TRUE
100	WBGene00004453	rpl-39	2.86391	0.234138	TRUE	TRUE
101	WBGene00004454	rpl-36.A	0.216913	0.206578	TRUE	TRUE
102	WBGene00004456	rpl-43	0.264202	0.196324	TRUE	TRUE
103	WBGene00004459	rpn-2	6.55134	0.29575	TRUE	TRUE
104	WBGene00004460	rpn-3	5.60114	0.226217	TRUE	TRUE
105	WBGene00004462	rpn-6.1	5.35252	0.265955	TRUE	TRUE
106	WBGene00004463	rpn-7	5.93038	0.286377	TRUE	TRUE
107	WBGene00004464	rpn-8	6.33955	0.253502	TRUE	TRUE
108	WBGene00004469	rps-0	0.96229	0.238922	TRUE	TRUE
109	WBGene00004470	rps-1	-0.267836	0.212948	TRUE	TRUE
110	WBGene00004471	rps-2	0.751401	0.254329	TRUE	TRUE
111	WBGene00004472	rps-3	0.0942569	0.228499	TRUE	TRUE
112	WBGene00004473	rps-4	0.378601	0.242489	TRUE	TRUE
113	WBGene00004474	rps-5	-0.930669	0.206965	TRUE	TRUE
114	WBGene00004475	rps-6	1.9946	0.251357	TRUE	TRUE
115	WBGene00004476	rps-7	-0.971006	0.209224	TRUE	TRUE
116	WBGene00004478	rps-9	-2.27373	0.196713	TRUE	TRUE
117	WBGene00004479	rps-10	-0.597239	0.191179	TRUE	TRUE
118	WBGene00004480	rps-11	-1.64086	0.207512	TRUE	TRUE
119	WBGene00004481	rps-12	-0.458259	0.216054	TRUE	TRUE
120	WBGene00004482	rps-13	0.150239	0.197822	TRUE	TRUE
121	WBGene00004483	rps-14	-1.74852	0.191855	TRUE	TRUE
122	WBGene00004484	rps-15	-0.164537	0.200567	TRUE	TRUE
123	WBGene00004485	rps-16	1.55714	0.192642	TRUE	TRUE
124	WBGene00004486	rps-17	0.0458359	0.19783	TRUE	TRUE
125	WBGene00004488	rps-19	-1.62308	0.181961	TRUE	TRUE
126	WBGene00004489	rps-20	0.177157	0.214512	TRUE	TRUE
127	WBGene00004490	rps-21	2.53487	0.218422	TRUE	TRUE
128	WBGene00004491	rps-22	0.817818	0.205988	TRUE	TRUE
129	WBGene00004492	rps-23	-0.399962	0.224891	TRUE	TRUE
130	WBGene00004494	rps-25	-2.33202	0.187252	TRUE	TRUE
131	WBGene00004495	rps-26	-0.703271	0.185176	TRUE	TRUE
132	WBGene00004496	rps-27	0.0835916	0.210556	TRUE	TRUE
133	WBGene00004498	rps-29	2.32227	0.2177	TRUE	TRUE
134	WBGene00004502	rpt-2	5.87566	0.281786	TRUE	TRUE
135	WBGene00004503	rpt-3	6.84873	0.286867	TRUE	TRUE
136	WBGene00004504	rpt-4	5.88619	0.281364	TRUE	TRUE
137	WBGene00004506	rpt-6	6.6789	0.291963	TRUE	TRUE
138	WBGene00004700	rsp-3	5.87647	0.272485	TRUE	TRUE
139	WBGene00004703	rsp-6	5.42601	0.283883	TRUE	TRUE
140	WBGene00004807	skr-1	1.15397	0.286134	TRUE	TRUE
141	WBGene00004980	spk-1	5.80143	0.27077	TRUE	TRUE
142	WBGene00006373	syx-5	5.73078	0.229772	TRUE	TRUE
143	WBGene00006433	sdhb-1	4.11942	0.252002	TRUE	TRUE
144	WBGene00006439	ant-1.1	-1.61833	0.275134	TRUE	TRUE
145	WBGene00006536	tbb-1	4.82299	0.266984	TRUE	TRUE
146	WBGene00006699	uba-1	4.99614	0.269398	TRUE	TRUE
147	WBGene00006708	ubc-13	5.88214	0.292707	TRUE	TRUE
148	WBGene00006725	ubl-1	-0.264739	0.185387	TRUE	TRUE
149	WBGene00006727	ubq-1	1.60812	0.254716	TRUE	TRUE
150	WBGene00006728	ubq-2	-0.432772	0.17998	TRUE	TRUE
151	WBGene00007009	wwp-1	3.48898	0.280659	TRUE	TRUE
152	WBGene00007192	B0491.5	5.21891	0.260302	TRUE	TRUE
153	WBGene00007385	atp-5	2.24876	0.257683	TRUE	TRUE
154	WBGene00007443	pfd-1	4.49881	0.219578	TRUE	TRUE
155	WBGene00007683	C18E9.2	2.73911	0.215066	TRUE	TRUE
156	WBGene00007684	C18E9.4	3.43502	0.261555	TRUE	TRUE
157	WBGene00007880	C33A12.1	5.13074	0.260286	TRUE	TRUE
158	WBGene00008149	pyp-1	3.91551	0.290884	TRUE	TRUE
159	WBGene00008262	ril-1	2.33354	0.242282	TRUE	TRUE
160	WBGene00008414	D2030.4	4.05621	0.25102	TRUE	TRUE
161	WBGene00008480	eif-2A	6.93251	0.287846	TRUE	TRUE
162	WBGene00008505	F01G4.6	2.22673	0.226421	TRUE	TRUE
163	WBGene00008920	eef-1G	1.07335	0.273233	TRUE	TRUE
164	WBGene00009012	F21D5.7	5.07911	0.250177	TRUE	TRUE
165	WBGene00009051	nduf-6	4.82013	0.274725	TRUE	TRUE
166	WBGene00009082	dlat-1	5.10567	0.279347	TRUE	TRUE
167	WBGene00009119	ndk-1	-1.40165	0.245869	TRUE	TRUE
168	WBGene00009122	tct-1	2.97754	0.239412	TRUE	TRUE
169	WBGene00009126	pyk-1	3.55417	0.297531	TRUE	TRUE
170	WBGene00009161	F26E4.6	2.34137	0.232084	TRUE	TRUE
171	WBGene00009187	F27D4.1	5.08029	0.28774	TRUE	TRUE
172	WBGene00009454	F36A2.7	2.68302	0.213256	TRUE	TRUE
173	WBGene00009664	idha-1	3.93418	0.295853	TRUE	TRUE
174	WBGene00009688	F44E5.1	2.49189	0.259179	TRUE	TRUE
175	WBGene00009712	F44G4.2	4.31694	0.252046	TRUE	TRUE
176	WBGene00009732	cope-1	4.15752	0.29143	TRUE	TRUE
177	WBGene00010037	F54C8.4	6.16511	0.279669	TRUE	TRUE
178	WBGene00010260	ddx-17	5.98919	0.273657	TRUE	TRUE
179	WBGene00010326	F59C6.5	4.88212	0.255836	TRUE	TRUE
180	WBGene00010333	copz-1	5.05515	0.256213	TRUE	TRUE
181	WBGene00010406	math-33	6.03227	0.270273	TRUE	TRUE
182	WBGene00010419	H28O16.1	1.90507	0.280915	TRUE	TRUE
183	WBGene00010556	rack-1	0.88403	0.245385	TRUE	TRUE
184	WBGene00010560	eif-2beta	5.53035	0.274182	TRUE	TRUE
185	WBGene00010794	dld-1	3.94324	0.270534	TRUE	TRUE
186	WBGene00010809	M01F1.3	5.55829	0.272267	TRUE	TRUE
187	WBGene00010942	chch-3	4.36119	0.268853	TRUE	TRUE
188	WBGene00011015	R04F11.2	1.42656	0.244868	TRUE	TRUE
189	WBGene00011273	R53.4	1.50313	0.237817	TRUE	TRUE
190	WBGene00011867	chc-1	5.74295	0.297901	TRUE	TRUE
191	WBGene00012166	nuo-6	4.36096	0.29703	TRUE	TRUE
192	WBGene00012179	W01D2.1	1.86864	0.220095	TRUE	TRUE
193	WBGene00012354	W09C5.8	2.62118	0.196794	TRUE	TRUE
194	WBGene00012376	nduf-7	3.56891	0.261753	TRUE	TRUE
195	WBGene00012528	pap-1	4.70882	0.292852	TRUE	TRUE
196	WBGene00012553	cco-2	1.73933	0.216695	TRUE	TRUE
197	WBGene00012903	vps-2	6.65351	0.273361	TRUE	TRUE
198	WBGene00013094	Y51H1A.3	3.22256	0.257574	TRUE	TRUE
199	WBGene00013308	nuo-3	2.27604	0.248672	TRUE	TRUE
200	WBGene00013463	kdp-1	4.23348	0.254544	TRUE	TRUE
201	WBGene00014086	ZK809.3	4.46709	0.266625	TRUE	TRUE
202	WBGene00015755	C14B9.10	2.76773	0.246397	TRUE	TRUE
203	WBGene00015810	C16A3.5	3.47104	0.267776	TRUE	TRUE
204	WBGene00015943	tiar-1	6.19559	0.293872	TRUE	TRUE
205	WBGene00016393	C34B2.8	3.36143	0.253854	TRUE	TRUE
206	WBGene00016395	C34B2.10	3.68766	0.281777	TRUE	TRUE
207	WBGene00016405	hecd-1	4.58326	0.27623	TRUE	TRUE
208	WBGene00016493	C37A2.7	2.02843	0.219686	TRUE	TRUE
209	WBGene00016496	C37C3.2	3.63088	0.244417	TRUE	TRUE
210	WBGene00016961	vps-32.1	4.30491	0.274526	TRUE	TRUE
211	WBGene00017088	akir-1	6.66851	0.295705	TRUE	TRUE
212	WBGene00017121	cyc-2.1	1.50506	0.297246	TRUE	TRUE
213	WBGene00017734	F23C8.5	5.4153	0.298654	TRUE	TRUE
214	WBGene00017735	did-2	3.93932	0.297699	TRUE	TRUE
215	WBGene00017925	F29B9.11	2.76384	0.217637	TRUE	TRUE
216	WBGene00017926	F29C4.2	1.72702	0.26368	TRUE	TRUE
217	WBGene00017982	hpo-18	4.94966	0.255474	TRUE	TRUE
218	WBGene00017984	F32D1.5	3.24233	0.267605	TRUE	TRUE
219	WBGene00018151	F37C12.3	4.41085	0.296778	TRUE	TRUE
220	WBGene00018361	F42G8.10	4.30924	0.258208	TRUE	TRUE
221	WBGene00018395	mtch-1	4.48101	0.262226	TRUE	TRUE
222	WBGene00018846	eef-1B.1	0.128871	0.264686	TRUE	TRUE
223	WBGene00018963	ucr-1	4.94232	0.290043	TRUE	TRUE
224	WBGene00019061	F58F12.1	1.86043	0.258089	TRUE	TRUE
225	WBGene00019162	eif-1.A	6.05034	0.299048	TRUE	TRUE
226	WBGene00019401	nuo-4	4.12589	0.275597	TRUE	TRUE
227	WBGene00019433	acdh-3	5.82126	0.274161	TRUE	TRUE
228	WBGene00019537	K08D12.3	4.94796	0.279218	TRUE	TRUE
229	WBGene00019893	sgt-1	4.6826	0.206958	TRUE	TRUE
230	WBGene00020181	T02H6.11	1.99228	0.243308	TRUE	TRUE
231	WBGene00020246	clic-1	5.08652	0.237429	TRUE	TRUE
232	WBGene00020275	atp-4	1.86219	0.257463	TRUE	TRUE
233	WBGene00020391	cct-7	3.89289	0.276859	TRUE	TRUE
234	WBGene00020417	nuo-2	4.66138	0.283942	TRUE	TRUE
235	WBGene00020604	T20B12.7	4.73526	0.281408	TRUE	TRUE
236	WBGene00020679	ogdh-1	4.02331	0.266914	TRUE	TRUE
237	WBGene00020868	eif-1	3.74272	0.203375	TRUE	TRUE
238	WBGene00020931	cytb-5.2	4.7407	0.264589	TRUE	TRUE
239	WBGene00020950	dlst-1	5.43241	0.248125	TRUE	TRUE
240	WBGene00021350	Y37E3.8	-1.29543	0.209482	TRUE	TRUE
241	WBGene00021800	Y53G8AL.2	4.45993	0.259552	TRUE	TRUE
242	WBGene00022042	icd-2	2.41533	0.244538	TRUE	TRUE
243	WBGene00022089	Y69A2AR.18	2.43112	0.254029	TRUE	TRUE
244	WBGene00022170	Y71H2AM.5	2.09676	0.19918	TRUE	TRUE
245	WBGene00022336	Y82E9BR.3	0.360891	0.256217	TRUE	TRUE
246	WBGene00022599	ZC395.10	4.21113	0.254543	TRUE	TRUE
247	WBGene00022678	sar-1	4.62466	0.260934	TRUE	TRUE
248	WBGene00022794	snu-23	6.96066	0.297583	TRUE	TRUE

## Sheet: E
	gene_ID	gene_short_name	skewness_score	gini_score	housekeeping_in_L2	essential
1	WBGene00000064	act-2	3.50088	0.295801	TRUE	TRUE
2	WBGene00000159	aps-1	7.00635	0.287405	TRUE	TRUE
3	WBGene00000182	arf-1.2	2.94763	0.230882	TRUE	TRUE
4	WBGene00000183	arf-3	3.53124	0.257397	TRUE	TRUE
5	WBGene00000201	arx-3	4.90445	0.284458	TRUE	TRUE
6	WBGene00000229	atp-2	1.65456	0.283452	TRUE	TRUE
7	WBGene00000230	atp-3	2.59271	0.258942	TRUE	TRUE
8	WBGene00000380	cct-5	2.96802	0.267771	TRUE	TRUE
9	WBGene00000390	cdc-42	5.18685	0.288594	TRUE	TRUE
10	WBGene00000883	cyn-7	0.750523	0.255354	TRUE	TRUE
11	WBGene00000915	daf-21	0.316225	0.266271	TRUE	TRUE
12	WBGene00001030	dnj-12	7.19539	0.298336	TRUE	TRUE
13	WBGene00001169	eef-1A.2	2.96738	0.293287	TRUE	TRUE
14	WBGene00001431	fkb-6	6.54759	0.296151	TRUE	TRUE
15	WBGene00001503	fum-1	5.05109	0.2918	TRUE	TRUE
16	WBGene00001747	gsp-1	3.49871	0.282613	TRUE	TRUE
17	WBGene00001999	hrp-1	4.68661	0.260295	TRUE	TRUE
18	WBGene00002005	hsp-1	0.941579	0.25793	TRUE	TRUE
19	WBGene00002045	icd-1	2.69805	0.274163	TRUE	TRUE
20	WBGene00002065	iff-2	1.70031	0.232842	TRUE	TRUE
21	WBGene00002083	inf-1	5.17647	0.299866	TRUE	TRUE
22	WBGene00002162	isp-1	3.17068	0.250735	TRUE	TRUE
23	WBGene00002191	kin-3	5.48158	0.267097	TRUE	TRUE
24	WBGene00002196	kin-10	5.06635	0.284558	TRUE	TRUE
25	WBGene00002202	kin-19	4.27178	0.251698	TRUE	TRUE
26	WBGene00002335	let-60	3.36892	0.295071	TRUE	TRUE
27	WBGene00002344	let-70	2.83332	0.197669	TRUE	TRUE
28	WBGene00002363	let-92	3.92041	0.262626	TRUE	TRUE
29	WBGene00002879	let-754	5.48739	0.294091	TRUE	TRUE
30	WBGene00003162	mdh-2	3.69427	0.291193	TRUE	TRUE
31	WBGene00003825	ntl-2	2.76963	0.28362	TRUE	TRUE
32	WBGene00003901	paa-1	3.09265	0.253611	TRUE	TRUE
33	WBGene00003902	pab-1	1.80825	0.25609	TRUE	TRUE
34	WBGene00003920	par-5	1.51247	0.213762	TRUE	TRUE
35	WBGene00003923	pas-2	5.93802	0.263291	TRUE	TRUE
36	WBGene00003924	pas-3	5.4755	0.251994	TRUE	TRUE
37	WBGene00003925	pas-4	6.6173	0.284616	TRUE	TRUE
38	WBGene00003926	pas-5	6.68544	0.275386	TRUE	TRUE
39	WBGene00003927	pas-6	6.17737	0.284508	TRUE	TRUE
40	WBGene00003947	pbs-1	6.67416	0.288311	TRUE	TRUE
41	WBGene00003948	pbs-2	6.07226	0.287772	TRUE	TRUE
42	WBGene00003949	pbs-3	6.49954	0.272072	TRUE	TRUE
43	WBGene00003950	pbs-4	5.13989	0.266431	TRUE	TRUE
44	WBGene00003951	pbs-5	5.67032	0.27449	TRUE	TRUE
45	WBGene00003952	pbs-6	6.37736	0.268343	TRUE	TRUE
46	WBGene00003953	pbs-7	5.92142	0.273262	TRUE	TRUE
47	WBGene00004266	rab-1	3.05382	0.24687	TRUE	TRUE
48	WBGene00004274	rab-11.1	3.41654	0.211392	TRUE	TRUE
49	WBGene00004302	ran-1	4.44403	0.28988	TRUE	TRUE
50	WBGene00004409	rla-1	1.50768	0.23065	TRUE	TRUE
51	WBGene00004410	rla-2	1.16222	0.194609	TRUE	TRUE
52	WBGene00004412	rpl-1	0.120682	0.228412	TRUE	TRUE
53	WBGene00004413	rpl-2	-0.37444	0.220049	TRUE	TRUE
54	WBGene00004414	rpl-3	0.095302	0.252904	TRUE	TRUE
55	WBGene00004415	rpl-4	1.58359	0.265985	TRUE	TRUE
56	WBGene00004416	rpl-5	-0.0451004	0.221475	TRUE	TRUE
57	WBGene00004417	rpl-6	0.0365055	0.220507	TRUE	TRUE
58	WBGene00004418	rpl-7	0.0793444	0.215206	TRUE	TRUE
59	WBGene00004419	rpl-7A	1.34925	0.289278	TRUE	TRUE
60	WBGene00004420	rpl-9	0.359873	0.211114	TRUE	TRUE
61	WBGene00004423	rpl-11.2	0.277979	0.232344	TRUE	TRUE
62	WBGene00004424	rpl-12	-2.86797	0.219187	TRUE	TRUE
63	WBGene00004425	rpl-13	-1.25512	0.213752	TRUE	TRUE
64	WBGene00004426	rpl-14	-0.12832	0.199298	TRUE	TRUE
65	WBGene00004427	rpl-15	0.133737	0.211975	TRUE	TRUE
66	WBGene00004429	rpl-17	-1.1876	0.199075	TRUE	TRUE
67	WBGene00004431	rpl-19	-0.989896	0.190132	TRUE	TRUE
68	WBGene00004432	rpl-20	0.0670865	0.218562	TRUE	TRUE
69	WBGene00004433	rpl-21	-0.616966	0.209872	TRUE	TRUE
70	WBGene00004434	rpl-22	0.384959	0.211922	TRUE	TRUE
71	WBGene00004435	rpl-23	0.480427	0.209788	TRUE	TRUE
72	WBGene00004436	rpl-24.1	-1.29766	0.185881	TRUE	TRUE
73	WBGene00004438	rpl-25.1	2.91143	0.229772	TRUE	TRUE
74	WBGene00004440	rpl-26	0.363939	0.209011	TRUE	TRUE
75	WBGene00004441	rpl-27	1.57563	0.208448	TRUE	TRUE
76	WBGene00004445	rpl-31	0.440288	0.202303	TRUE	TRUE
77	WBGene00004447	rpl-33	0.474492	0.216784	TRUE	TRUE
78	WBGene00004449	rpl-35	-1.08863	0.19707	TRUE	TRUE
79	WBGene00004450	rpl-36	0.284761	0.202731	TRUE	TRUE
80	WBGene00004454	rpl-36.A	0.216913	0.206578	TRUE	TRUE
81	WBGene00004459	rpn-2	6.55134	0.29575	TRUE	TRUE
82	WBGene00004460	rpn-3	5.60114	0.226217	TRUE	TRUE
83	WBGene00004462	rpn-6.1	5.35252	0.265955	TRUE	TRUE
84	WBGene00004463	rpn-7	5.93038	0.286377	TRUE	TRUE
85	WBGene00004464	rpn-8	6.33955	0.253502	TRUE	TRUE
86	WBGene00004469	rps-0	0.96229	0.238922	TRUE	TRUE
87	WBGene00004470	rps-1	-0.267836	0.212948	TRUE	TRUE
88	WBGene00004471	rps-2	0.751401	0.254329	TRUE	TRUE
89	WBGene00004472	rps-3	0.0942569	0.228499	TRUE	TRUE
90	WBGene00004473	rps-4	0.378601	0.242489	TRUE	TRUE
91	WBGene00004475	rps-6	1.9946	0.251357	TRUE	TRUE
92	WBGene00004476	rps-7	-0.971006	0.209224	TRUE	TRUE
93	WBGene00004479	rps-10	-0.597239	0.191179	TRUE	TRUE
94	WBGene00004480	rps-11	-1.64086	0.207512	TRUE	TRUE
95	WBGene00004481	rps-12	-0.458259	0.216054	TRUE	TRUE
96	WBGene00004482	rps-13	0.150239	0.197822	TRUE	TRUE
97	WBGene00004483	rps-14	-1.74852	0.191855	TRUE	TRUE
98	WBGene00004484	rps-15	-0.164537	0.200567	TRUE	TRUE
99	WBGene00004485	rps-16	1.55714	0.192642	TRUE	TRUE
100	WBGene00004486	rps-17	0.0458359	0.19783	TRUE	TRUE
101	WBGene00004489	rps-20	0.177157	0.214512	TRUE	TRUE
102	WBGene00004490	rps-21	2.53487	0.218422	TRUE	TRUE
103	WBGene00004491	rps-22	0.817818	0.205988	TRUE	TRUE
104	WBGene00004492	rps-23	-0.399962	0.224891	TRUE	TRUE
105	WBGene00004494	rps-25	-2.33202	0.187252	TRUE	TRUE
106	WBGene00004496	rps-27	0.0835916	0.210556	TRUE	TRUE
107	WBGene00004498	rps-29	2.32227	0.2177	TRUE	TRUE
108	WBGene00004502	rpt-2	5.87566	0.281786	TRUE	TRUE
109	WBGene00004503	rpt-3	6.84873	0.286867	TRUE	TRUE
110	WBGene00004504	rpt-4	5.88619	0.281364	TRUE	TRUE
111	WBGene00004506	rpt-6	6.6789	0.291963	TRUE	TRUE
112	WBGene00004700	rsp-3	5.87647	0.272485	TRUE	TRUE
113	WBGene00004807	skr-1	1.15397	0.286134	TRUE	TRUE
114	WBGene00004980	spk-1	5.80143	0.27077	TRUE	TRUE
115	WBGene00006373	syx-5	5.73078	0.229772	TRUE	TRUE
116	WBGene00006433	sdhb-1	4.11942	0.252002	TRUE	TRUE
117	WBGene00006439	ant-1.1	-1.61833	0.275134	TRUE	TRUE
118	WBGene00006536	tbb-1	4.82299	0.266984	TRUE	TRUE
119	WBGene00006699	uba-1	4.99614	0.269398	TRUE	TRUE
120	WBGene00006708	ubc-13	5.88214	0.292707	TRUE	TRUE
121	WBGene00006725	ubl-1	-0.264739	0.185387	TRUE	TRUE
122	WBGene00006727	ubq-1	1.60812	0.254716	TRUE	TRUE
123	WBGene00006728	ubq-2	-0.432772	0.17998	TRUE	TRUE
124	WBGene00007009	wwp-1	3.48898	0.280659	TRUE	TRUE
125	WBGene00008149	pyp-1	3.91551	0.290884	TRUE	TRUE
126	WBGene00008480	eif-2A	6.93251	0.287846	TRUE	TRUE
127	WBGene00008505	F01G4.6	2.22673	0.226421	TRUE	TRUE
128	WBGene00009012	F21D5.7	5.07911	0.250177	TRUE	TRUE
129	WBGene00009082	dlat-1	5.10567	0.279347	TRUE	TRUE
130	WBGene00009119	ndk-1	-1.40165	0.245869	TRUE	TRUE
131	WBGene00009122	tct-1	2.97754	0.239412	TRUE	TRUE
132	WBGene00009126	pyk-1	3.55417	0.297531	TRUE	TRUE
133	WBGene00009187	F27D4.1	5.08029	0.28774	TRUE	TRUE
134	WBGene00009664	idha-1	3.93418	0.295853	TRUE	TRUE
135	WBGene00010260	ddx-17	5.98919	0.273657	TRUE	TRUE
136	WBGene00010406	math-33	6.03227	0.270273	TRUE	TRUE
137	WBGene00010419	H28O16.1	1.90507	0.280915	TRUE	TRUE
138	WBGene00010556	rack-1	0.88403	0.245385	TRUE	TRUE
139	WBGene00010560	eif-2beta	5.53035	0.274182	TRUE	TRUE
140	WBGene00010794	dld-1	3.94324	0.270534	TRUE	TRUE
141	WBGene00010809	M01F1.3	5.55829	0.272267	TRUE	TRUE
142	WBGene00011867	chc-1	5.74295	0.297901	TRUE	TRUE
143	WBGene00012179	W01D2.1	1.86864	0.220095	TRUE	TRUE
144	WBGene00012528	pap-1	4.70882	0.292852	TRUE	TRUE
145	WBGene00012903	vps-2	6.65351	0.273361	TRUE	TRUE
146	WBGene00015943	tiar-1	6.19559	0.293872	TRUE	TRUE
147	WBGene00016405	hecd-1	4.58326	0.27623	TRUE	TRUE
148	WBGene00016493	C37A2.7	2.02843	0.219686	TRUE	TRUE
149	WBGene00016496	C37C3.2	3.63088	0.244417	TRUE	TRUE
150	WBGene00016961	vps-32.1	4.30491	0.274526	TRUE	TRUE
151	WBGene00017121	cyc-2.1	1.50506	0.297246	TRUE	TRUE
152	WBGene00017735	did-2	3.93932	0.297699	TRUE	TRUE
153	WBGene00017984	F32D1.5	3.24233	0.267605	TRUE	TRUE
154	WBGene00018151	F37C12.3	4.41085	0.296778	TRUE	TRUE
155	WBGene00018846	eef-1B.1	0.128871	0.264686	TRUE	TRUE
156	WBGene00018963	ucr-1	4.94232	0.290043	TRUE	TRUE
157	WBGene00019162	eif-1.A	6.05034	0.299048	TRUE	TRUE
158	WBGene00019433	acdh-3	5.82126	0.274161	TRUE	TRUE
159	WBGene00019537	K08D12.3	4.94796	0.279218	TRUE	TRUE
160	WBGene00019893	sgt-1	4.6826	0.206958	TRUE	TRUE
161	WBGene00020391	cct-7	3.89289	0.276859	TRUE	TRUE
162	WBGene00020604	T20B12.7	4.73526	0.281408	TRUE	TRUE
163	WBGene00020679	ogdh-1	4.02331	0.266914	TRUE	TRUE
164	WBGene00020868	eif-1	3.74272	0.203375	TRUE	TRUE
165	WBGene00020931	cytb-5.2	4.7407	0.264589	TRUE	TRUE
166	WBGene00020950	dlst-1	5.43241	0.248125	TRUE	TRUE
167	WBGene00022042	icd-2	2.41533	0.244538	TRUE	TRUE
168	WBGene00022089	Y69A2AR.18	2.43112	0.254029	TRUE	TRUE
169	WBGene00022336	Y82E9BR.3	0.360891	0.256217	TRUE	TRUE
170	WBGene00022599	ZC395.10	4.21113	0.254543	TRUE	TRUE
171	WBGene00022678	sar-1	4.62466	0.260934	TRUE	TRUE
172	WBGene00022794	snu-23	6.96066	0.297583	TRUE	TRUE
