# Supplementary material for: Whole-body gene expression atlas of an adult metazoan
Source: Sci Adv. 2023 Jun 23;9(25):eadg0506. doi: 10.1126/sciadv.adg0506 (PMC10289653; doi:10.1126/sciadv.adg0506)
Supplement: Supplementary file 2 — Data S1 to S7 [file sciadv.adg0506_data_s1_to_s7.zip › adg0506_Data_S4.csv]

	B0035.1	B0261.1	B0310.2	gmeb-1	ceh-63	C04F5.9	attf-4	C06A6.2	C16A3.4	C17E4.6	crh-2	C34B4.2	C38D4.7	D1046.2	D2030.7	F10B5.3	F10E7.11	F13C5.2	bcl-11	F22D6.2	F23B12.7	zip-8	F26F4.8	F33H1.4	F37B4.10	row-1	hinf-1	F44E2.7	ceh-82	F52B5.7	F55B11.4	F57A8.1	F57C9.4	snai-1	K09A11.1	K11D2.4	K12H6.12	M03D4.4	R02D3.7	T07F8.4	T20F7.1	T22C8.4	T23F11.4	T26A5.8	Y105C5A.15	Y22D7AL.16	Y48G9A.11	eyg-1	Y53F4B.3
ADF 0.029	0	-0.0799552803777803	NA	-0.00951280133826503	NA	0	0	NA	-0.00142689823462302	0	0.0218764098605021	0.303539224183348	NA	NA	-0.00652904649313861	NA	NA	0	-0.00830625393138917	0	0	NA	-0.024297369587333	0	-0.0195097590931644	0	NA	0	NA	0	0	0	-0.00113187485980827	NA	NA	NA	0	NA	0.00930592871333081	-0.0575173207466464	NA	NA	0	NA	0	0	NA	NA	-0.0468906465032264
ADL 0.033	0	-0.0837198745029862	0	-0.00312065577164231	0	0	0	0	0	0	0.02536921454095	0	NA	0	-0.0135310825073069	NA	NA	0	-0.0039608264108282	0	0	NA	-0.0483002488692505	0	0	0	0.124547976235832	0	NA	NA	0	0	0	NA	0	-0.00824182849888539	0	NA	NA	0	0	NA	0	0	0	0	0	0	-0.0280493713513836
AFD 0.038	0	-0.0973972133085639	NA	-0.0147515368566959	NA	0	0	0	0	-0.000925591123029903	0.0415425810959114	0	NA	0	-0.020748264954706	NA	NA	0	NA	0	0	NA	-0.0477384314814585	0	NA	0	0.109617436492302	0.0138902485287588	NA	NA	0	0.0399693966114739	0	NA	NA	NA	NA	0	0.0210474132649572	NA	NA	NA	0	0	-0.0133132863217705	NA	0	NA	-0.0476981356563099
AIA 0.038	0	-0.0829316793913241	NA	-0.0103037151324162	NA	0	0	NA	0	0	0.0475186836042366	0	NA	0	-0.00509701336672774	NA	-0.018422495937042	NA	NA	0.0592189023763899	0	NA	-0.0866538399452311	0	NA	0	0.102406817701292	0	NA	NA	0	0.0363197181627515	0	NA	NA	0	NA	NA	0	-0.0929089317619672	0	NA	NA	0	-0.00358483175785214	NA	0	0	-0.0432466087257813
AIB 0.044	0	-0.0509491292116717	NA	-0.0277018020837093	NA	-0.0174006252364919	0	0	0	0	0.0507560371364575	0	NA	0	0	NA	NA	-0.022670418077796	-0.013911131024111	0	0	NA	-0.0797096507610352	0	-0.0225408708667235	0	0.112218274560512	0	NA	-0.0472272884371865	0	0.0352671349721066	-0.0186322816180792	NA	NA	0	NA	NA	0.00362630090899002	-0.0268809066858732	NA	NA	NA	0	-0.034376875227176	NA	0	NA	-0.0314662943958983
AIM 0.037	0	-0.0937339793611293	NA	-0.0237184797225133	NA	0	0	0	0	0	0.0533879325090143	0	NA	0.00696631397821879	-0.000561258283246888	NA	NA	0	-0.0277615928336213	0	0	NA	-0.0711078759908314	0.00252008611344227	-0.0173225684480131	0.0370268522506794	0.0990770779778817	0	0	-0.012567517925104	0	0	0	NA	0	-0.0301877427052981	NA	0	0.00277266510026998	-0.0539258746980683	NA	NA	NA	0	-0.0221607459523381	NA	0	NA	-0.0428126886783757
AIN 0.035	0	-0.104781647364884	NA	-0.015668986824574	NA	0	0	-0.004178140047933	0	0	0.0565370069045482	0	0	0	-0.00544848238468787	NA	NA	0	-0.000730526368189617	0	0	NA	-0.060675647659208	0	-0.00671580335280533	0.0723485626175242	0.0989644945203521	0	NA	0	0	0	-0.0301704096328092	NA	NA	-0.0304726858341431	NA	NA	0.00100833020357274	0	-0.00500009376767313	NA	0	0	-0.0186265551112504	NA	0	0	-0.0475153014941645
AIY 0.037	0	-0.0758984993509281	NA	-0.0171885979259729	NA	0	0	NA	0	0	0.0488109994001244	0	NA	0	-0.000859942161415401	NA	NA	0	0	0	0	NA	-0.03678641414503	0	NA	0.0508378593773339	0.0965928816277781	0	NA	NA	0	0.0840775929437827	0	NA	0	0	NA	NA	0	NA	NA	NA	NA	NA	0	NA	NA	NA	-0.0289606283619468
AIZ 0.048	0	-0.0969537990682771	NA	-0.0250519734198869	NA	-0.0160165512757695	NA	NA	0	0	0.0656904353603673	0.211452891349839	0	0	-0.00362228504007359	NA	NA	-0.0330882447088403	NA	0	0	NA	-0.076683444146494	0	-0.0222676522481926	0	0.067083534031326	0	NA	0	NA	0.206886912577133	0	NA	NA	0	NA	NA	0	-0.00199642020585294	0	NA	0	NA	-0.0141713095335337	NA	0	NA	-0.0127358012121434
ALA 0.037	0	-0.102086236522783	NA	-0.0226061605032411	NA	NA	0	0	0	0	0.0488502989723847	0	NA	0	-0.00682003368583763	NA	NA	0	-0.0190263799032406	0	0	NA	NA	0	0	0.0823075142690803	0.119211581763482	0.0072994931697145	NA	-0.0423651966024797	0	0	-0.0109291780537108	NA	0	NA	NA	NA	0.00304299653341909	NA	0	NA	NA	0	-0.0296492006790884	NA	NA	NA	-0.0350605718888282
Amphid sheath 0.037	0	-0.106600427755047	0	0	0	0	0	0	0	0	0.0209020203387367	0	-0.0694305154692863	0	0	0	-0.020599551185131	0	0	0.0363432142502459	0	NA	-0.120163948183154	0.0209751404971246	-0.0139136247012378	-0.000711370518419117	0.14753613353565	0	NA	-0.0747262869089097	0	-0.01982783638991	-0.0427901624686481	NA	0	0	-0.00130410911669868	0	0.0182929644657511	-0.0618143751275234	0	-0.004308696768292	0.0340885845182447	0.00743368543076057	-0.049794169193334	0	0	NA	-0.0934282727858943
Amphid socket 0.041	0.171845616391517	-0.0900863714858421	NA	-0.00591302493174426	NA	0	0	-0.020131934623152	0	0	0.000368940368004809	0	NA	0	0	NA	NA	0	0	0	0	NA	-0.109536704759293	0.0264055239849248	-0.00634810160083449	0	0.119758268080886	0	NA	-0.10298776546315	NA	0	0	NA	0	-0.0543966288897209	NA	NA	0.0101907024314755	0	NA	NA	0	0.227954643955918	-0.0403089361907431	NA	0	NA	-0.0704131881083917
Anal muscle 0.050	0	-0.127290343299613	NA	0	NA	0	0	0	0	-0.00858894444641192	0	-0.0888146766151976	-0.141651403571199	0	0	NA	-0.0337255122093412	0	0	0.0621957305419031	0	NA	-0.116637732088535	0.0384623829869645	-0.0170111326022847	0	0.135274148130282	0	NA	-0.0427193827478377	0	-0.0744602535750739	-0.0453915522710877	NA	0	-0.0164750815831541	NA	0	0.0233317136093081	NA	0	NA	NA	0	-0.0260183802369149	0	0	NA	-0.108008636115035
Apoptotic germ cells 0.025	0	-0.0977491781451802	0	-0.00434669426380502	0	0	0	0.0205232049908073	0.0351998397679639	0	0.00853437204963009	-0.215134641575048	-0.0178096433426106	0	0	0	-0.0253295007192395	0.00608480428463799	-0.00293842870333264	0.0455347913896105	0.00863873955405358	-0.0075275768135857	-0.102695970588896	0.103141920351841	-0.000958495177577444	0	0.128826870299362	0.0300960809070478	NA	-0.0462390236288221	0	0	-0.0245883238920663	0	0	-0.0320007338787497	-0.00971302821254431	0	0.0208312622481427	-0.0887969585137867	0.00706375209786524	-0.0142730348200798	0	0	-0.0776696539380158	NA	0.014418223371185	0	-0.102612565044674
Arcade cells 0.045	0	-0.0846172570814488	0	0	NA	0	0	0	0	0	0	0	NA	0	0	0	-0.00694102827823904	0	0.0832972826155066	0	0	NA	-0.0731563433818525	0.00713549395287594	-0.024283140933909	-0.0186643677919454	0.0964512880401389	0	NA	-0.04355924376256	0	0	-0.0376485194845191	0	0	-0.0335199117088263	0	0	0.00905602047089469	0	0	NA	0	0.00710677790862706	-0.03634555368733	NA	0	0.423829990532307	-0.0464947121358602
AS 0.043	0	-0.0781587457964874	NA	-0.000612549802683223	NA	0	0	0	-0.00128520167481825	0	0.0332470396158952	0	-0.115455231371597	0	0	0	-0.0179914548910366	-0.0230862100807509	-0.0354476179435229	0.0699372336483745	0	NA	-0.0395471513410244	0	-0.0129898788958366	0	0.108187740764303	0	NA	-0.0129868163972414	0	0	-0.021662944858542	NA	0	0	NA	0	0	0	0	NA	0	0	-0.0211692086247715	0	0	0	-0.0312010226874907
ASE 0.045	0	-0.0800545612003195	0	-0.0152104265733399	NA	-0.00753817712869703	0	NA	0	0	0.0454449807991393	0	NA	0.000144144242939547	-0.01944572341885	NA	NA	-0.0189283648462045	0	0	0	NA	-0.0649129628630278	0	NA	0	0.104982475130603	0	NA	0	0	0.189790847699217	0	NA	NA	NA	NA	NA	NA	NA	0	NA	0	0.00366543076230456	0	NA	NA	NA	-0.041944653852334
ASG 0.034	0	-0.0907363625579733	NA	-0.0157751067413573	NA	NA	NA	0	-0.00377426965729254	0	0.0390140422960257	0	0	0	-0.0138762268886321	NA	NA	0	0	0	0	NA	-0.0765438466902868	0	NA	0	0.122086891721789	0	NA	-0.0188441336956112	NA	0	0	NA	0	-0.0337277660829765	NA	NA	0	-0.0460797883200055	0	NA	NA	0	-0.000888955949140964	NA	NA	NA	-0.0423754522443569
ASH 0.038	0	-0.141933766610355	NA	-0.0184794395334356	NA	0	0	0	-0.00397330432617763	0	0.0221665627097414	0	NA	0	-0.0143052356844331	NA	NA	0	-0.00569782263162333	0	0	NA	-0.0780434469482416	0	0	-0.00367011035593253	0.13529869705982	0	NA	NA	NA	0	-0.0111001027401239	0	NA	NA	0	NA	0	NA	0	NA	0	0.0056235340260786	NA	0	0	NA	-0.0459664316682608
ASI 0.041	0	-0.0898028362257071	NA	-0.00887194403079923	NA	0	0	0	0	0	0.0279886372019167	0	NA	0.00759574162531401	-0.00968911499293265	0	NA	0	0	0	0	NA	-0.0507326240168147	0	-0.0138582153755798	0	0.113961473597421	0	NA	-0.0421020258697388	NA	0	0	NA	NA	-0.012478263496416	0	NA	0	-0.0153238808956161	NA	NA	0	0	-0.0123272275948432	0	0	NA	-0.0479156452647519
ASJ 0.036	0	-0.0313985330472179	NA	-0.0111591961682417	NA	NA	0	0	-0.00100778962853894	0	0.0286043872552254	0.00973236761135098	NA	0.00996397495977683	-0.00484727181345492	NA	NA	0	-0.0212462076261749	0.0324843462214387	0	NA	-0.0404702936463573	0	-0.00541289687099734	0	0.12489603705304	0	NA	-0.00766158464601243	0	0	0	NA	NA	NA	0	NA	0	0	0	NA	NA	0	0	0	NA	NA	-0.0424395486223598
ASK 0.043	0	-0.0649305364837495	NA	-0.012030828781454	NA	-0.0172331231197001	0	NA	0	0	0.0253737383871231	0	NA	0	0	0.202800767594296	NA	0	-0.00461830847452693	0.00597980168427894	0	NA	-0.0538254912466206	0	-0.0176753848496362	0	0.12026897376851	0	NA	-0.024647972919647	NA	0	0	NA	NA	NA	0.0481040918505238	0	0	-0.0510239498295443	0	NA	0	NA	NA	0	NA	NA	-0.0418093274883569
AUA 0.045	0	-0.0677044561088124	NA	-0.0208957516246032	NA	0	0	0	0	0	0.0511885565529787	0	0	0	0	NA	NA	0	0	0.00457807478137916	0	NA	-0.0668316542500897	0	NA	0	0.203443644901315	0	NA	0	NA	0.063691260292061	0	NA	NA	0	NA	0	0	NA	0	NA	0	0	0	NA	0	NA	-0.0461698988236778
AVA 0.048	0	-0.0891254692631495	NA	-0.0101116342019366	NA	0	0	0	0	0	0.0541249010125009	0	NA	0	0	0	NA	-0.0170512285689186	-0.0534830587638651	0	0	NA	-0.0147084341129682	0	-0.00458557926095254	0	0.112935296717384	0	NA	-0.0435453522593678	0	0.0208741598098052	-0.0297845545829278	NA	0	0	0.0185111523278843	0	0.0142240493992438	0	0	NA	NA	0	-0.0396058339512512	NA	0	NA	-0.0247189499792759
AVB 0.046	0	-0.0762527334984399	NA	-0.00738969818931777	NA	0	0	0	0	0	0.0329700791098588	0	NA	0.0199963285674676	0	0	NA	-0.00375013042793831	-0.0333451904038106	0	0	NA	-0.046206595825216	0	0	0	0.107063605949937	0	NA	-0.0426665142728936	0	0	0	NA	0	0	0.0275343015993953	NA	0.0135220449126196	-0.0357467161157409	0	-0.00203286294054074	0	0	-0.0223460784672384	NA	0	NA	-0.0342916643780848
AVD 0.042	0	-0.0756583433313407	NA	-0.011252593135765	NA	0	0	0	0	0	0.0348891227763557	0	NA	0.0229004561321835	0	0	NA	-0.0217753605642485	-0.0217426085936224	0	0	NA	-0.0370192382178498	0	0	0	0.118581370006345	0	NA	-0.0344289428235162	0	0	-0.0218099666715867	NA	0	0	0	NA	0.00953755703158925	0	0	NA	0	0	-0.0338669559647361	0	0	NA	-0.0234134157522053
AVE 0.047	0	-0.114586786714425	NA	-0.0120544255526216	NA	0	0	-0.00337400338667255	-0.0139511886420072	0	0.0511007438686029	0	NA	0	-0.00739970021415479	0	NA	-0.0246467255384364	-0.0295540157663392	0.0146261462903661	-0.0048318169872823	NA	-0.0536180537574628	0	-0.0028031385248393	0	0.0967288632705368	0	NA	0	0	0.019764316983109	-0.0638640402811736	NA	NA	0	0	NA	0.0131418995419796	0	0	NA	NA	0	-0.0184456767147011	NA	0	NA	-0.0331783848181277
AVF 0.044	0	-0.107434333725971	NA	-0.0133074969288044	NA	0	0	NA	-0.00901567655880781	0	0.0678671536354662	0	0	NA	-0.005802021333197	NA	NA	0	-0.0235733450776037	0.0512942425503989	0	NA	-0.0303884504316013	0	NA	0.102084570393145	0.131261993074496	0	NA	NA	0	0.0388190532647519	-0.0373830596619818	NA	NA	-0.0081203420090835	NA	NA	NA	-0.0287037686742579	NA	NA	NA	0.0104157872947923	-0.000320157269625931	NA	0	NA	-0.0244512166717455
AVH 0.042	0	-0.0906621077174573	NA	-0.0261247809713595	NA	0	0	NA	-0.00307427680834259	0	0.0629681035109513	NA	0	0	0	NA	NA	-0.0178325536437381	-0.0312605835240527	0	-0.000888546934926322	NA	NA	0	0	0.0659709671572374	0.135892486911466	0	0.0361258773911997	-0.0557494362512729	0	0	0	NA	NA	0	NA	NA	0.0135509866188301	-0.0588389519587613	-0.000700654112968105	NA	NA	0.0106176602085072	-0.021610007323	0	NA	NA	-0.059785089155181
AVJ 0.042	0	-0.101262138280729	NA	-0.0162951228495094	NA	0	0	0	-0.0010814431011605	0	0.037057027909714	0	-0.120781850216436	0	-6.74953778645421e-05	0	-0.00790798298472264	-0.0218509571302055	-0.015034717370473	0	-0.00406823200428191	NA	-0.059588949095218	0	-0.0255258572208109	0	0.134746217366361	0	NA	-0.0472787581931444	-0.330554467284108	0	0	NA	0	-0.0251983776213311	0	NA	0	-0.0182791428491903	0	NA	0	0	-0.0344240052446216	NA	0	0	-0.0176023673691912
AVK 0.040	0	-0.0913144695972394	NA	-0.0146228220320758	NA	-0.00343994925219702	0	0	0	0	0.052728262665686	0	NA	0	0	NA	NA	0	-0.0169249278654296	0	0	NA	-0.0734134191686687	0	-0.0321788255733298	0.0798955027286441	0.135927593857067	0	NA	-0.0461062983494395	0	0.159676773247176	-0.00931028264842723	NA	0	-0.0399019089154839	NA	NA	0.0216162491503687	0	NA	NA	NA	0	-0.0113389117400681	NA	0	NA	-0.0284633415358065
AVL 0.041	0.0245248976270503	-0.0942353607435569	0	-0.0207534101679884	NA	0	0	0	0	0	0.040110998041408	0	NA	0.00179000496842341	-0.00776242372321094	0	NA	-0.0109734632340366	-0.0151363740777484	0	0	NA	-0.0690214350842989	0	0	0	0.11382359828787	0	NA	-0.024168109216223	0	0	-0.0137982505207768	NA	0	-0.0459999619653974	0	NA	0.00864259933611369	-0.0997031585935657	0	NA	0	0	-0.0210654906871568	NA	0	NA	-0.0327548795631455
AVM 0.043	0	-0.092715277332287	NA	-0.0191126953648544	NA	0	0	0	0	0	0.0345556820408577	0	NA	0.0273061713654896	-0.000151896443204112	NA	NA	-0.0169109570334988	-0.000308959363101658	0	0	NA	-0.0643959580108715	0	0	0	0.108781805602861	0	NA	-0.0148214995461949	0	0	0	NA	0	0	NA	0	0	0	0	-0.0104173375389603	0	0	-0.0126916440349192	NA	NA	NA	-0.0473619326709789
AWA 0.048	0	-0.0871655859927816	NA	-0.00592626820416104	NA	0	0	0	0	0	0.0304320849631588	0	NA	0	-0.0102398196802557	NA	NA	0	-0.0146978376928796	0	0	NA	-0.0632643772315867	0	0	0	0.122114953428666	0	NA	-0.0433891720052622	0	0	0	NA	NA	-0.0181758170871245	0.0798748025648107	NA	0.00978076345926285	0	NA	NA	0	0	0	0	0	0	-0.0376539416009397
AWB 0.050	0	-0.0870562714625556	NA	-0.00835424345493373	NA	NA	NA	0	0	0	0.0341556346538572	0	NA	0.0227415803208047	-0.0130641681075859	NA	NA	0	0	0.0433568833131661	0	NA	-0.0553435294895849	0	NA	0	0.124183698884683	0	NA	-0.015784206111029	0	0.182781090306289	-0.00214175976250928	NA	NA	0	0.0117223474645074	NA	0	0	NA	NA	0	0	-0.00234529227995006	NA	0	0	-0.0543869136563761
AWC 0.048	0	-0.085881075844448	0	-0.0241838813395286	NA	NA	0	NA	0	0	0.0533796900122983	0	NA	0.0259122889543443	-0.0254928338963565	NA	NA	0	-0.019193849858345	0	0	NA	-0.0751224179827749	0	0	0	NA	0	NA	NA	0	0.0607440565528326	0	NA	NA	0	0.139310222610612	0	0	-0.0734151203683847	0	NA	0	0.0107145126277605	0	NA	0	NA	-0.0493459586423937
BAG 0.040	0	-0.0904635952627878	NA	-0.00220236418933414	NA	0	0	0	0	0	0.0277715657584748	0	NA	0	0	NA	0	0	0	0	0	NA	-0.0592466490384021	0	0	0	0.0980616473395395	0	NA	NA	0	0.0357039768137369	0	NA	NA	0	0.0433226661194624	0	0	0	0	NA	NA	0.0121099975501085	0	NA	NA	0	-0.0270581917236517
BDU 0.041	0	-0.0800042091782737	0	-0.0100144170684084	NA	0	0	0	0	0	0.0443124303397177	0	NA	0	0	NA	NA	0	NA	0.0128608113135549	0	0	-0.0576780403080178	0	0	0	0.109782946170845	0	NA	NA	0	0	0	NA	0	NA	NA	NA	0	-0.0393297227663769	NA	NA	NA	0	0	NA	0	NA	-0.0265134903649027
Body wall muscle anterior 0.054	0	-0.105152170328072	NA	0	0	0	0	0	0	-0.000748039678119298	0	0	-0.218371761389956	0	0	NA	NA	0	0	0	0	-0.00816428135773358	-0.0834541585771293	0.00670661275354368	-0.00163876928226989	0	0.128259187243558	0	-0.00400027571406575	-0.0522438158068627	0	0	-0.0242885888880872	0	-0.0346051150714119	-0.0186037557190956	-0.0886602529663585	0	0.0129545804607893	-0.00215387349317204	0	NA	0	0.029756257282056	0	0	0	0	-0.0387110491554299
Body wall muscle middle 0.047	0	-0.10284229009121	0	0	0	0	0	0	0	-0.000522444503093908	0	0	-0.166218854169866	0	0	0	0	0	0	0	0	0	-0.0941378755215612	0.00823368201466539	-0.000879466505239695	0	0.119709259244735	0	0	-0.0412357671866515	0	0	-0.00662787693391145	0	-0.00467426028537613	0	-0.0592006878900411	0	0.0197922075786111	-0.0453418122702028	0	0	0	0.0261153453535446	0	0	0	0	-0.0623103878930622
Body wall muscle posterior 0.041	0	-0.146567743075192	0	-0.000186797083408209	NA	0	0	0	0	0	0.0208847420168437	-0.17386864240347	-0.225302707582836	0	0	NA	-0.0269570001849546	0	0	0.0820740437902043	0	NA	-0.110538882890313	0.0297944887116904	0	0	0.107102825088598	0.0405473586829983	NA	-0.0309278279310437	0	-0.0552565858143582	-0.0423708472139256	0	-0.00115862208671872	-0.0533982304971079	-0.026410760562868	NA	0.00937558264058675	-0.0501851143830881	0	NA	0	0	-0.0484529697705743	-7.76718677644882e-05	0	NA	-0.0720809911786148
CAN 0.042	0	-0.205948173428429	0	-0.0133087157150778	0	NA	0	0	0.00886805210096994	NA	0.0170681302575609	0	-0.0774464567041725	NA	-0.0331997152608024	NA	NA	0	0.0103864869334499	0.228282364264625	0	NA	NA	0.0602909227398518	-0.0278576064377581	0	NA	0	NA	NA	0	0	-0.090172330078777	NA	0	NA	NA	NA	NA	-0.115646343247609	0	NA	NA	0.0980987058569468	-0.0515401318491117	NA	0	NA	-0.0680763417460313
cat-4(+)ptps-1(+) intestine anterior 0.046	0	-0.0991024139588143	0	0	0	0	-0.0557187250156218	0	0	0	0.0647137166546956	-0.239711774025473	-0.0634686460553335	0	0	0	-0.0132367479858234	0	0	0	0	NA	-0.0946801922569938	0.0157508010187775	-0.00442778851019411	0	0.103109465435416	0.0147905877514371	NA	-0.0719508889341127	0	0	-0.0280719378093618	0	0	-0.0440226795906618	0	0	0.0375909063437306	-0.251260529609879	0	0	0	0	0	0	0	NA	-0.0817300190740075
CEP_ADE_PDE 0.036	0	-0.106548657857312	NA	-0.0110541294815901	NA	0	0	0	0	0	0.0334438855177024	0.0661818564341823	NA	0	0	NA	0	0	0	0.0334008027867602	0	NA	-0.0434698150320661	0	-0.0114287175445184	0	0.123027539138735	0	NA	-0.0167796851666806	0	0	0	NA	0	0	NA	NA	0	-0.0351898253396635	0	-0.00634045630058659	NA	0	-0.0102554821807095	NA	0	NA	-0.0375214639061288
Cephalic and inner labial socket 0.045	0	-0.105333639758849	NA	-0.00207617293058873	NA	NA	0	NA	0	0	0.00795629218136261	0	NA	NA	0	NA	NA	0	0	0.0317822250920024	0	NA	NA	NA	NA	0	0.121152806585946	0.00680982858522183	NA	0	NA	0	-0.0745326632885459	NA	NA	0	0	NA	NA	NA	NA	NA	0	NA	-0.022249889950194	NA	0	NA	-0.111012320798238
Cephalic sheath 0.038	0.0533063409309671	-0.100880506143694	0	0	0	0	0	0	0	0	0.0128641911560192	0	NA	0	0	NA	-0.00672139786113573	0	0	0	0	NA	-0.117488227507545	0.0230826577527056	-0.000814342096069698	-0.011469040009968	0.145385957749599	0	0	-0.0583176019511982	0	0	0	NA	0	-0.0212502935549694	0	0	0.0161966228537644	-0.0665927209399518	0	NA	0	0.0725777953798646	-0.0268883043082894	0	0	0	-0.0836325112084976
Coelomocytes 0.045	0	-0.0145053210508688	NA	-0.031232609615196	0	0	0	0	0	0	0.0231303343498615	0	0	0.0200124950122793	-0.03186350890098	0	0	0	-0.00454770138500441	0	-0.00440369944665657	-0.00619296978488641	-0.00388747363173564	0.00633039679143652	-0.00113853527857727	-0.00353628404603974	0.0681080015396435	0.0424935833370199	0.00510779067222622	-0.0270354069243664	0	-0.0135027220476949	-0.0245639570528611	NA	0	-0.0386434409603241	0.0195934543703574	0	0.0168772779435579	-0.220085011119912	0	NA	0	0	0	0	0	0	-0.0227226446322902
DA_VA 0.041	0	-0.096402235930088	NA	0	NA	0	0	0	0	0	0.0354750779204856	0	NA	0	0	NA	NA	-0.0380050605070448	-0.0402300638138257	0.181298199213023	0	NA	-0.06860045682481	0	-0.0229706745990691	0	0.107323021273517	0.00454532789453627	NA	-0.0357759838604892	0	0.00123815311085649	-0.0214010699950935	NA	NA	0	NA	NA	0.00244226071266513	-0.0115235037654945	0	NA	0	0	-0.0213335646724175	NA	0	0	-0.0537756078437169
DB_VB 0.043	0	-0.0944134582267078	NA	0	NA	0	0	0	-0.000204296654905345	0	0.0406534097432532	0.00738821600263655	NA	0	0	NA	-0.00877517740622232	-0.0305798030329525	-0.0269449302313594	0.0161505032719865	0	NA	-0.0335244522490927	0	-0.0128346375330853	0	0.0950301076094976	0	0.0023085847939013	-0.00694434521164817	0	0	-0.0200551824033205	NA	0	0	NA	0	0	-0.0360700430515452	0	NA	0	0	-0.022186196386783	0	0	NA	-0.0588749926278322
Differentiated germ 0.040	0	-0.123401358245463	0	0	0	0	0	0	0.0310305552286517	0	0	-0.265127834513106	0	0	0	0	0	0.00775293889490586	0	0	0.00430027636662623	0	-0.128687231422128	0.0770256149994303	-0.00508959071694003	0	0.222420300710756	0.0154665804133796	0	-0.0625477469375042	0	0	-0.04319386772542	0	0	-0.0376209692159162	-0.00153414664000848	0	0.0160420456576242	-0.108111772869741	0	-0.0102438291196001	0	0	-0.0709880573439081	0	0.00952805566101581	0	-0.133680519167679
Distal tip 0.043	0	-0.0453235770755308	NA	-0.0408990951255025	NA	0	0	0	0	0	0.00116394328105271	0	-0.189948732524852	0.00765768059317631	-0.0093072666468126	NA	-0.0183696757455834	0	0	0	0	0	-0.0597851909132078	0	0	-0.042402308427957	0.0562797935087641	0	NA	0	0	0	0	NA	0	0	0	NA	0	-0.0305242566050808	0	0	0	0.0167670508341773	0	NA	0	NA	-0.0257726507900327
Dorsal uterine cell 0.038	0.285455432009399	-0.0971422996484039	0	-0.00975529180676459	NA	0	0	0	0.00511164665299534	0	0.00792048550984092	0	NA	0	-0.00580121843022214	0.0303402966122575	-0.00751059223900041	0	0	0	0	NA	-0.0967515328912759	0.027745664848582	0	0	0.155450786406476	0.00833357743025406	NA	-0.0542023602041925	0	-0.0130482905169142	-0.0384673602175435	NA	0	-0.0424059788468789	NA	0	0.0264587299452281	-0.122878384930146	0	NA	0	0	-0.0447305363580044	NA	0	NA	-0.0708102902956614
DVA 0.048	0	-0.042786398519393	NA	-0.0390494383058266	NA	NA	0	-0.026506435820188	NA	-0.0267334618309575	0.0685283371926269	0	NA	NA	-0.000427344644051501	NA	NA	NA	-0.012631968049666	0	-0.0126324000514505	NA	NA	0.00861397076040315	-0.0286897701842519	0	0.116087573699076	0	NA	NA	NA	0.100941824561376	-0.0571978025645966	NA	NA	NA	NA	NA	NA	NA	NA	NA	NA	NA	-0.0202569328841445	NA	NA	NA	-0.0675343647212988
DVB 0.048	0	NA	NA	-0.0265389661789085	0.507829872271471	0	0	NA	0	-0.0141920161300841	NA	0	NA	NA	NA	NA	NA	-0.00431071784819548	NA	0	-0.0118139074673094	NA	NA	0	-0.024945940342109	0.147982526661147	0.164885403165336	0	NA	NA	0	0	-0.0669442523912205	NA	NA	NA	NA	NA	NA	-0.159851684176244	0	NA	NA	0	-0.0605434597879091	NA	NA	NA	-0.0647375788894649
DVC 0.045	0	NA	NA	-0.0313374503544534	0.776738183423813	NA	0	0	0	-0.00382664412559677	0.073566026492429	0.0292948323451064	NA	0	-0.0157932604267232	NA	NA	-0.0153762805336306	-0.0572189280694955	0.0315640646683753	-0.0268917648042414	NA	-0.0851735572403388	NA	NA	0.0815182239399256	0.138335337497254	0	NA	NA	NA	0.132647340007693	0	NA	0.0207941285520306	NA	NA	NA	0	NA	-0.0121430053821374	NA	NA	0.0168215116714695	-5.51315680404278e-05	NA	NA	NA	-0.0126022352581536
e1_e3 (pharyngeal epithelium) 0.040	0	-0.0668552932000761	NA	-0.0411211123892445	NA	0	0	0	-0.0416534204754594	0	0	0	0	0	0	0	NA	0	0.0973947156737011	0	0	NA	-0.02349091855799	0	0	0	0.0373902466069898	0	NA	-0.0271496491694553	0	0	-0.0178342479398692	0	0	0.00784356159127103	0	0	0	-0.0484385457135311	-0.00884650364572073	NA	-0.010745407266608	0.0770644902802522	-0.02256060213133	0	0	0	-0.00705165651524526
e2 (pharyngeal epithelium) 0.039	0	-0.0737542209184008	NA	-0.0369959190027628	NA	0	0	0	-0.0540521223061102	-0.0055840396639577	0	0.117927679510192	0	0.00770484179625472	0	NA	-0.00567362452894152	0	0.0796571544207569	0	0	NA	-0.0495414578105317	0	0	0	0.0416107134204304	0	NA	-0.0227730331382884	0	0	0	NA	0	0	NA	0	0	0	0	NA	-0.0358230156173774	0.0682332269338397	-0.0202456776958395	0	0	0	-0.00642563144121221
Embryonic cells 0.034	0	-0.0626135297068559	0	0	NA	0	0	0	0.0178516501250316	0	0	0	NA	0	0	NA	NA	0	NA	0	0	0	-0.079357646203666	0	0	-0.0270565570590406	0.277660245481124	0	0	-0.0477051193032357	0	0	0	NA	0.0313230714340758	0	0	NA	0.00425959442575905	0	0.00933516671891054	0	0	0	-0.0702544732373293	NA	0	NA	-0.0323042102180614
Excretory cells 0.040	0	-0.119312313926146	NA	0	NA	0	0	0	0	0	0.0170603131799885	-0.0843890310072472	-0.0182019276251029	0	0	NA	NA	0	0	0.016038662378172	0	NA	-0.115872128118232	0.0317094673981486	-0.0136218515821983	-0.00263951239153677	0.127518727963685	0	0	-0.0901978702469763	0	-0.0338823867102615	0	NA	0	-0.0475514426046543	-0.0144719392620435	NA	0.0143285289755139	-0.139050709835104	0	0	0	0.14795276288665	-0.0408658223150042	NA	0	NA	-0.0870947621417253
Excretory duct 0.045	0	-0.20854791830438	0	-0.00890920851595137	0	0	0	0	0	0	0.0257753481252863	0	-0.0376513943834762	-0.0144314497858354	-0.00644956689754192	0.0162046745147882	NA	0.00817333218172573	-0.0164843306811962	0.245111704333752	0	NA	-0.134201526214006	0.0123137066621149	0	-0.0725590733019438	0.0850953345203372	0	NA	-0.0673882052931435	0	0	-0.0456272383954482	NA	0	-0.0473865701099885	0	0	0.0154977137113125	-0.216431508498836	0	NA	0.155465263543932	0	-0.033291551595007	NA	0	NA	-0.114199373858085
Excretory gland 0.030	0	-0.0941113171089008	NA	0	NA	0	0	0	0.00839009829958829	0	0.0114299476981076	-0.186854271767464	-0.0739549572148838	0	0	NA	NA	0	0	0.0580599519511004	0	NA	-0.104281066355933	0.0495106994444042	-0.00642219929672363	-0.00405097814820827	0.145703844163758	0.0162994104314335	NA	-0.0450297467318513	0	0	-0.0332641771847979	0	0	-0.0141079411807815	NA	0	0.0258849089151265	-0.0632995914780557	0	NA	0	0.0167951044772631	-0.0249137260866865	NA	0	NA	-0.0740051764746415
g1A (pharyngeal gland) 0.029	0.019971213633382	-0.0166659695950102	NA	0	NA	NA	0	NA	0	NA	0.0282678728650623	0	NA	0	NA	NA	NA	0	0	0	0	NA	NA	0.00272536694922081	NA	-0.00121640040453861	NA	0.0203603125265449	NA	-0.0153674975936645	0	0.0270342370147417	NA	NA	0	NA	0	NA	NA	NA	NA	NA	NA	NA	NA	NA	NA	NA	NA
g1P (pharyngeal gland) 0.027	0	-0.117960312756587	NA	0	NA	0	0	0	0.00668875878645593	0	0.00889591827642398	-0.037715837252935	NA	0	0	NA	NA	0	0	0.0487700282668961	0	NA	-0.0794362272163801	0.0328157188082688	-0.0222613000029943	-0.0017528820519885	0.125452916658995	0	NA	-0.0454177208178566	0	0	-0.0303493836809284	0	0	-0.0172833901739074	-0.0035773622940891	NA	0.0182876591450722	-0.0898222277381583	NA	NA	0	0	NA	0	0	0	-0.0661703063587612
g2 (pharyngeal gland) 0.028	0	-0.0661090585591176	NA	0	NA	NA	0	0	0	0	0.0195020227294269	0	NA	0.0174790957668729	0	NA	NA	0	0.00395856704466788	0.000679270045623832	0	NA	-0.0398297097411277	0.0142292128374784	-0.0125125461794981	-0.0113584257784158	0.0805973844024031	0	0	-0.0287925839804491	0	-0.00598224042570642	-0.017812728211201	NA	0	-0.0065846686062608	0	NA	0.0114318553665352	NA	0	NA	NA	0.0039067671519334	-0.0435786942518431	NA	0	NA	-0.0426500288701338
Glia_1 0.041	0.0542092126897928	-0.113394050979753	0	-0.00627182520338346	NA	0	0	0	0	0	0	0	-0.0623515828664517	0.00153607519123807	0	NA	0	0	0	0	0	NA	-0.131523271325045	0.0368793302338285	0	-0.0134018635021573	0.165106820973469	0.0051447392808189	NA	-0.0498104114173309	0	0	-0.0352198333376148	-0.00663306552608281	0	-0.0444570872489566	-0.0131138486600662	0	0.0227044757857741	0	0	NA	0	0	-0.0525169141398089	NA	0.00109051569438382	NA	-0.0833554312134151
Glia_2 0.041	0.135885041808379	-0.0781071035767328	NA	-0.0143674999723185	NA	0	0	0	0	0	0	0	NA	0	0	NA	NA	0	0	0	0	NA	-0.123837362415086	0.0219187584862312	-0.00184333144149191	-0.0236887506333825	0.101662316401421	0	NA	-0.0590578768238268	0	0	-0.0216538281895972	NA	0	-0.0659659210352447	NA	NA	0.0164091159658093	0	0	NA	0	0.0366140066483701	-0.0505874887359357	NA	0.0049209585290339	NA	-0.0806307278949699
Glia_3 0.046	0.100717410150849	-0.0778476512855658	0	-0.0200265045646022	NA	0	0	-0.0153245121840353	0	0	0	0	NA	0	0	NA	NA	0	-0.00855818715340955	0	0	NA	-0.0948303128630567	0.0239566364383656	0	0	0.0971526138816645	0	NA	NA	NA	0	-0.048315259470277	NA	0	-0.0386185513443774	-0.00109619922414103	NA	0.0230260102968428	0	0	NA	-0.00863871112646694	0	-0.0198908595994207	NA	0	NA	-0.0466450811054491
Glia_4 0.044	NA	NA	NA	NA	NA	0	NA	0	0	0	NA	0.0565945794337633	-0.0224193231523177	NA	0	NA	NA	NA	0	0.0537915532488333	0	NA	-0.107833062048667	0.0318209493721287	NA	-0.0251627389473004	0.196657200984905	0	NA	NA	0	0	-0.00682448499550003	NA	0	0	NA	NA	NA	NA	NA	NA	NA	NA	NA	NA	NA	NA	-0.0858539117738022
GLR 0.042	0	-0.0864149993689285	0	-0.00594783475463181	NA	0	0	0	0	0	0.0174244031096052	0	0	0	0	NA	NA	0	0	0.0347851319387023	0	NA	-0.0686723124471522	0	-0.00397809804368927	0	0.134771202726696	0	NA	-0.00470922690796879	0	0	-0.00894624208475848	NA	NA	0	NA	NA	0.0185838324609394	-0.0544121574553268	0	NA	0	0.0231017115830703	0	NA	0	NA	-0.0408089413266794
hmc 0.046	0	-0.0964919503427005	NA	-0.0228738013669411	NA	0	0	0	0	-0.000754213467190793	0.0311123761693272	0	NA	0	-0.00720752212686981	NA	NA	0	0	0.00921644425228638	0	NA	NA	0.0143450498644199	NA	0	0.125660157647549	0	NA	-0.0579598506239404	0	0	-0.0767948070211532	NA	NA	0	NA	NA	0.0190587360027706	NA	0	NA	NA	NA	0	NA	0	NA	-0.0206405119387881
HSN 0.042	0	-0.0342508945633528	NA	-0.0226703946305386	NA	0	0	0	0	0	0.0303629185039922	0	-0.0241553221398339	0	-0.00758194860209995	NA	NA	0	-0.0237709934181085	0	0	NA	-0.0468568248975586	0	-0.0127967547167089	0	0.111264460923084	0	NA	-0.0221581860123671	0	0.0143585882642545	-0.000368635883703957	NA	0	0	0.0661473698231326	0	0	-0.0579486063932171	0	NA	NA	0	-0.0329152926411516	NA	NA	NA	0
hyp4_to_hyp6 0.049	0	-0.158939204630431	0	0	0	0	0	0	0	0	0	0	0	0	0	0	0	0	0	0.282721919299552	0	0	-0.139656819913452	0.00339933867455755	-0.00869592511441587	-0.0308319957007932	0.0924386199162643	0	0	-0.0678608585811468	0	0	-0.0387582848571547	0	0	0	0	0	0.0307079068059634	-0.148917551116599	0	-0.00752443721897502	0	0	-0.0156817990718344	0	0	0	-0.062493749640655
hyp7 (hypodermis) 0.055	0	-0.136480260044187	0	0	NA	0	0	0	0	0	0.00321197392887195	0	-0.119218179229823	-0.0260909944135589	0	0.00548442150739752	0	0	0	0.190068961835494	0	NA	-0.0957941621374761	0	0	-0.073621828850088	0.0886808587111501	0	NA	-0.0077684496642534	0	-0.0513342159787435	-0.0416150560247669	0	0	-0.0616080457870568	0	0	0.0228729074798915	-0.21927131930815	0	-0.00551706347455438	0.466193892744002	0	-0.054409863487717	0	0	0	-0.121666193845522
Hypodermis head 0.045	0	-0.14863822263924	NA	-0.00740910767251146	NA	0	0	-0.00704211045013306	0	0	0	0	-0.0354785148230998	0	0	NA	0	0	-0.00916011981319351	0.109740972251173	0	NA	-0.132940790853826	0.0176789504330443	-0.013124913319199	-0.0067748404175589	0.108972863540324	0	NA	-0.0553862137896102	0	0	-0.046682649913684	NA	NA	0	0	0	0.0107862748769808	-0.0781260553689532	0	-0.00744735858729343	0	0.0446408652122297	0	0	0.00646326043827093	NA	-0.0817247378626746
Hypodermis tail 0.057	0.00973738247320009	-0.162116257661779	NA	0	NA	0	0	0	0	NA	0	0	NA	0	0	NA	NA	0	-0.00312974730896298	0.246000677026333	0	NA	-0.17141521967521	NA	NA	-0.04217512745659	0.0761539317045489	0	NA	NA	0	-0.0222669727013635	-0.0326262111285518	NA	0	NA	NA	NA	0.0170611820954754	NA	NA	NA	NA	0	-0.0540609408829413	NA	0	NA	-0.0338760807186202
I1 0.044	0	NA	NA	-0.050177534550117	NA	-0.011798460148513	0	-0.00865361993697111	0	0	0.0375228623594095	0.175755690560163	NA	0	-0.019752618020314	NA	NA	-0.0328475098637997	0.0119941209795974	0.0223921849142131	0	NA	NA	0	NA	0.0974577291169172	0.132718283878249	0	NA	NA	NA	0	-0.0407244559247491	NA	NA	NA	NA	NA	0	NA	NA	NA	NA	0.0144112167464882	NA	NA	NA	NA	-0.0634856987720605
I2 0.045	0	-0.0987028607146867	NA	-0.0335315399450757	NA	NA	NA	0	0	0	0.0424943914827144	0.284602988798558	NA	0	NA	NA	NA	0	0	0.0858798596868704	0	NA	NA	0	NA	NA	NA	0	NA	NA	0	0	-0.113090362232803	NA	NA	NA	0.00729684274632893	NA	NA	0.0630550025869127	0	NA	NA	NA	-0.0291853475059863	NA	NA	NA	-0.0562606381572608
I4 0.040	0	-0.095688704113988	NA	-0.0419104224185375	NA	NA	NA	0	-0.00113473100491645	-0.00886535118462439	0.0472349556020035	0	NA	0	-0.00626047935986095	NA	NA	-0.0200791486863839	0	0	0	NA	-0.0900601672483595	0	-0.02074458240465	0.163243055992555	NA	0	NA	NA	NA	0.0327146884081286	-0.0392871591649983	NA	0.181929549480014	-0.0363363283160362	NA	0	0.0139213787884426	NA	NA	NA	NA	0.0614360958057003	-0.0191798548252847	NA	NA	NA	-0.0374471263973144
I5 0.042	0	-0.0918852523309062	NA	-0.0230996242847501	NA	0	0	-0.00661469647698366	0	0	0.0587783466482559	0.0406199816316545	NA	6.22776500060598e-05	-0.00132139910812608	NA	NA	0	0	0	0	NA	-0.0695544650717996	0	-0.0185366960054999	NA	0.106317256500556	0.0508705754838618	NA	-0.0353292700728867	NA	0	-0.0243789705756795	NA	NA	NA	NA	NA	0.0121542574253624	NA	NA	NA	NA	0.049610504715085	-0.0305596631104069	NA	NA	NA	NA
IL1 0.038	0	-0.101443506415816	NA	-0.0188666750981977	0	0	0	0	0	0	0.041969225464264	0.096380112659865	NA	0	-0.00220233126856447	NA	NA	0	0	0.0353789740689648	0	NA	-0.0724277062103204	0	-0.00948094179367387	0.169904043922871	0.137652588425361	0	NA	0	0	0	0	NA	NA	0	NA	NA	0	0	NA	NA	NA	0	-0.0225549585867995	NA	0	NA	-0.0215278711984479
IL2 0.042	0	-0.0929636781760507	NA	-0.0336370047102028	NA	0	0	0	-0.00682568348834677	0	0.0370926703296317	0	NA	0.0206380867349115	-0.011416479987539	NA	0	-0.0142792591821436	0	0.0139250658790035	0	NA	-0.0694016161081195	0.000224466851906689	-0.00879883734421692	0	0.133956155736755	0	NA	-0.0287134057679064	0	0	0	NA	0	0	0	NA	0	0	-0.000842500340264114	-0.00590626422521657	0	0.00501426478037063	-0.00665560827643144	NA	0	NA	-0.0426424291115169
Intestinal-rectal valve 0.036	0	-0.13014088239681	0	0	0	0	0	0	0	0	0.0558807719292267	0	-0.00721256703483392	0	0	0	0	0.0316158178590647	0	0.0293570113521949	0	0	-0.0833715354891739	0.0154665130679983	0	-0.0100420249844526	0.024787941499602	0	0	0	0	0	0	0	0	0	0	0	0.000375430450033848	-0.0911915492079488	0	0	0	0	-0.0238240975060146	0	0	NA	-0.0762884067686505
Intestine anterior 0.036	0	-0.111663744779994	0	0	NA	0	0	0	0	0	0.0231687707031769	0	-0.11010884245082	0	-0.00162782118171973	NA	0	0.0220680262118576	0	0	0	-0.000475846632043074	-0.0701498590110353	0	0	-0.0245806231788415	0.0476204529857423	0	NA	0	-0.0215455868246744	0	0	NA	0	0	0	0	0.00321454703158128	-0.237693903213267	0	0	0	0	-0.0254512829094673	NA	0	NA	-0.0584312771487875
Intestine middle 0.049	0	-0.132954885825271	0	0	0	0	0	0	0.000171562536156083	0	0.0637418646539861	-0.292270988151946	-0.0222473130497155	0	-0.00676854909627981	NA	-0.000831148915112452	0	0	0	0	NA	-0.119628110843348	0.0274763244850014	-0.0132959601256325	0	0.160113087817349	0.0465110566859773	NA	-0.066375040796022	0	-0.00348912601465021	-0.0369689130856075	0	0	-0.0406179062005189	0	0	0.0292316438909372	-0.245288353340005	0	0	0	0	-0.0130069226807379	NA	0	0	-0.0951414124705147
Intestine posterior 0.037	0	-0.128333903938864	NA	0	NA	0	0	0	0.0049403946868606	0	0.0378458294285038	-0.0455626793692842	-0.0735339132902793	0	-0.00951659903075529	NA	0	0.0298659782095592	0	0	0	0	-0.0798874787518999	0.0105305246968026	0	0	0.0706669795497956	0	NA	0	0	0	-0.0323740428250012	NA	0	0	0	0	0.00544785961873786	-0.260707390755407	0	0	0	0	-0.0409884844241652	NA	0	0	-0.0706950185115537
LUA 0.042	0	NA	NA	-0.0352598617065489	NA	0	NA	0	0	0	0.0540490911444866	NA	NA	0.00426381936157711	-0.0250606592228522	NA	NA	NA	0	0	0	NA	NA	0	NA	0	NA	0	NA	NA	0	0	-0.0694030040504615	NA	NA	NA	NA	NA	0.0181150905086965	NA	0	NA	NA	NA	NA	NA	NA	NA	NA
M1 0.040	0	-0.0448195670883276	NA	-0.0247111910615412	NA	NA	NA	-0.00010079983670417	0	0	0.0524019973649659	0	NA	0	-0.0243213777128481	NA	NA	-0.00835457960920972	0	0	0	NA	-0.0753738302819562	NA	NA	0.0449201864773943	NA	0	NA	NA	NA	0	-0.0572911689222636	NA	NA	-0.0316427945023811	0.02976976933391	NA	NA	NA	NA	NA	NA	NA	NA	NA	NA	NA	NA
M2 0.045	0	NA	NA	-0.0112296411310642	NA	0	0	0	0	0	0.0402041086802929	0	NA	0	-0.0143320539056112	NA	-0.0227898087844615	0	0	0.0442728901076659	0	NA	-0.0880949192245867	0	-0.020402523069633	0.129829196190638	0.129453445937588	0	NA	-0.000779091211142471	0	0	-0.0112355606924301	NA	NA	0	NA	NA	0.0150832136286864	NA	0	NA	0	0	-0.0349333011117219	NA	NA	NA	-0.0461285806018538
M3 0.044	0	-0.0542610271887364	NA	-0.0222908496806536	NA	0	0	NA	0	0	0.0495885932581557	0.298677079046815	NA	0	0	NA	NA	0	-0.0116137670390356	0.110537049972809	0	NA	-0.0823037502151251	0	-0.0350551449858237	0	0.154082697696489	0.0176463991645748	NA	-0.0367254318723443	NA	0	-0.0228242033924829	NA	0.0281494393938657	-0.0337399358018859	NA	NA	0.000279339184382007	0	NA	NA	NA	NA	-0.0441503721744773	NA	NA	NA	-0.0376041633894691
M4 0.043	NA	-0.100867693952862	NA	-0.0356866686460048	NA	0	NA	0	-0.00131250686140468	-0.00154224347455537	0.047639038263316	NA	NA	0.0434641777227681	0	NA	NA	NA	0	0.0538489019776369	0	NA	NA	0	NA	0.209610409178345	0.121105328770354	0	NA	NA	NA	0	-0.0405005136036348	NA	NA	0	NA	NA	0.0245372900528232	-0.0701922069407042	-0.011374640389509	NA	NA	0	NA	NA	NA	NA	NA
M5 0.042	0	-0.0768730206623482	NA	-0.0179761496182366	NA	NA	0	0	0	0	0.0522394547659961	0	NA	0	0	NA	NA	-0.00815941992871997	-0.0122748037939079	0.0394160956409499	0	NA	-0.060839991314258	0	-0.0272939199364066	0.127744543253345	0.157752877521364	0.00356820501010778	NA	-0.024785006474469	0	0	-0.0134799379769254	NA	0.0218888090027357	-0.0271839543323343	NA	NA	0.00745208229528001	0	-0.00777671981786096	NA	0	0	-0.048882660255954	NA	0	NA	-0.0444793667464165
Marginal cells 0.041	0	-0.06582960951464	0	-0.0265268781959397	NA	0	0	0	-0.0310154359893264	0	0	0	NA	0.0129529588195428	0	NA	-0.04192646891811	0	0.0696190385353671	0	0	NA	-0.076781528984924	0	0	-0.000100705183534701	0.0653382157413989	0.0273204880670335	NA	-0.0557678191930721	0	0	-0.0278380552378571	NA	0	0	0	0	0	0	NA	0	0	0.143614269230115	-0.0334801315366616	NA	0	NA	-0.0271244399785027
Mature sperm 0.029	0	0	0	0	0	0	0	0	0	0	0	0	0	0	0	0	0	0	0	0	0	0	0	0	0	0	0	0	0	0	0	0	0	0	0	0	0	0	0	0	0	0	0	0	0	0	0	0	0
Meiotic germ cells 0.034	0	-0.101075965937932	0	0	0	0	0	0	0.0404431427707166	0	0	-0.351792835803522	0	0	0	NA	0	0.0148364748738429	-0.00168709826695209	0	0.0135812741561817	-0.00122914357979224	-0.112326385094879	0.109909157222315	0	0	0.172850371598181	0.0311380717865068	0	-0.031616315991709	0	0	-0.0589812229217712	0	0	-0.0327749133037868	0	0	0.014925854751179	-0.107522963460612	0.00147716795061604	-0.0126632264765236	0	0	-0.07591798996421	0	0.0141012165787897	0	-0.120852021893051
MI 0.042	0	-0.118200117812413	NA	-0.0207301891382767	NA	-0.00365998670083845	NA	0	0	0	0.0382590689722548	NA	NA	NA	-0.00970835703438085	NA	NA	0	0	0	0	NA	-0.0132989791643802	0	NA	0.020524786509884	NA	0	NA	0	NA	0	-0.0126975632135869	NA	0.0331284936445063	NA	NA	NA	0.0111939166611455	0	0	NA	NA	NA	NA	NA	0	NA	-0.0220242470835411
Mitotic germ cells 0.042	0	-0.106659441525171	0	0	0	0	0	0	0.0418142767928938	0	0	-0.330036718975999	0	0	0	0	0	0.0227459178048971	0	0	0.0118087732960125	0	-0.117437655199558	0.106788426576712	0	0	0.279811800986547	0.0147642371974647	0	-0.0512685312805247	0	0	-0.0458755831449161	0	0	-0.0442943043178792	0	0	0.0127698256637828	-0.0438114366952776	0	-0.00823108475596323	0	0	-0.0733163381898674	0	0.0145693436190099	0	-0.146700257140605
NSM 0.043	0.0780008717388886	NA	NA	NA	NA	NA	0	NA	NA	0	NA	NA	NA	NA	NA	NA	NA	0	0	0.0705821374323285	NA	NA	NA	NA	-0.0340058634805741	NA	NA	NA	NA	0	NA	0.0213329616836128	NA	NA	NA	-0.0114873551366058	NA	NA	NA	NA	-0.00592760142827719	NA	NA	NA	NA	NA	0	NA	NA
OLL 0.040	NA	-0.0653315052205092	NA	-0.0264364925118534	NA	0	NA	0	NA	0	0.045301210249654	0.606068951616967	NA	NA	NA	NA	NA	0	0	0	0	NA	-0.0348831777393953	0	NA	0.124809951185445	0.0965169105536257	0	NA	NA	NA	0.0466858078206278	-0.0292537936419161	NA	0	NA	NA	NA	NA	0	NA	NA	NA	0.0425161349214897	-0.0186042600478187	NA	NA	NA	NA
OLQ 0.038	0	-0.0935720621477934	NA	-0.01171367716712	NA	0	0	0	0	0	0.0312026525260881	0	0	0	0	NA	0	0	0	0.000834000019097645	0	NA	-0.0670149491101873	0.00510337221765112	-0.0100105349998778	0	0.133948488283948	0	NA	-0.0148782051445582	NA	0	-0.0198564691388995	NA	NA	0	NA	NA	0	0	NA	NA	NA	0	-0.0148702657575158	NA	NA	NA	-0.0447897895611577
Oocytes 0.026	0	-0.0819247460330501	0	-0.0154818330588384	0	0	0	0	0.0177059696304365	0.0200987366112862	0.0116516538843513	-0.0365190927597067	0	0	0	0	-0.0569867099109653	0.00876489185268009	0	0.0805231750581263	0.0146343070569404	-0.00620013522856462	-0.0918052074953756	0.0337058457870371	-0.00715839558701101	0	0.114550774104752	0.00792776264569951	0	-0.0669925344275188	-0.465934905012576	0	-0.0380788384881938	-0.0167529389807176	0	-0.0234092801707302	0	0	0.0197145300580709	-0.0701737294088868	0.00083190862051943	-0.0115847732837635	0	0	-0.0684913020128731	0	0	0	-0.0936481721560275
PDA 0.044	0	-0.104335400814504	NA	-0.0275548083954417	NA	NA	0	0	-0.0117847892395018	0	0.0771674767963915	0	NA	NA	-0.00885424682871456	NA	NA	-0.0260571634736666	-0.0350090414113362	0.158390330297899	-0.00438820060320621	NA	NA	0	NA	0.119265675535372	NA	0	NA	NA	NA	0	-0.0217210193300205	NA	NA	NA	NA	NA	0	NA	0	NA	NA	0	NA	NA	NA	NA	-0.0354900918293627
PDB 0.052	NA	NA	NA	-0.0500526523585929	NA	-0.0156696089497782	NA	-0.0490114294465842	-0.0173693060680162	0	0.0673991455945837	NA	NA	0	-0.0059233067149192	NA	NA	-0.0480743123397079	-0.0247095604733013	0.153220776691269	-0.00974436859136444	NA	-0.09602443951335	NA	-0.0331189442189477	0.149798332154271	NA	0	NA	NA	0	0.00109383073533548	NA	NA	0.158362326987398	NA	NA	NA	NA	NA	NA	NA	NA	NA	0	NA	NA	NA	NA
PHA_PHB 0.038	0	-0.107466289941104	NA	-0.0199868172660531	0.0721117912257462	0	0	0	-0.00960653535144865	0	0.0355304495877388	0.274993871048946	0	0	-0.0169555085976257	NA	NA	0	-0.0260883718491022	0	0	NA	-0.0683157271369947	0	-0.0101308212533131	0	0.134293096749351	0	NA	-0.0137457371406767	0	0	0	NA	NA	0	0	NA	0	NA	0	NA	0	0	-0.00747404510748685	0	NA	NA	-0.0230940854885714
Phasmid sheath 0.037	0	-0.0896358128702556	NA	-0.00709915989295596	0	0	0	0	0	0	0.00600085949054012	0	-0.0605440600669633	0	0	0	NA	0	0	0.104301955605529	0	NA	-0.110683689981218	0	0	0	0.111177057303202	0	0	-0.0507019743319086	0	-0.0172623711670777	-0.0196639248865937	NA	0	0	0	NA	0.00794627755452596	-0.114143556411194	0	NA	0	0	-0.0309597566702243	0	0	NA	-0.0719307103934386
Phasmid socket 0.044	0	-0.111548733413063	NA	-0.0108022233575245	NA	0	0	0	0	0	0	0	NA	0	0	NA	NA	0	0	0	0	NA	-0.0908833333007122	0.0220328300230096	0	0	0.118922842117493	0	NA	NA	0	0	-0.0570597200987445	NA	NA	0	NA	0	0.0196786287662848	0	0	NA	-0.00028138810291563	0.00401071149800923	0	NA	0.00499991791924547	NA	-0.0645922239810998
PHC 0.048	NA	NA	NA	-0.0215723378363519	NA	NA	0	NA	0	NA	NA	0.953561970882184	NA	0	NA	NA	NA	NA	NA	0.0450522702088648	NA	NA	NA	NA	NA	NA	NA	NA	NA	NA	NA	NA	NA	NA	NA	NA	NA	NA	NA	NA	0	NA	NA	NA	NA	NA	NA	NA	NA
PLM_ALM 0.037	0	-0.0423628955406166	NA	-0.0184191089787028	NA	0	0	0	0	0	0.0252341815472084	0	NA	0	0	NA	NA	-0.00881729930853863	0	0	0	NA	-0.047894060794991	0	0	0	0.101642406683698	0.026451776229483	NA	-0.00628820041952792	0	0	0	NA	NA	0	NA	0	0	-0.00537339659988717	0	NA	0	0	-0.0235615015121162	NA	0	0	-0.0261888088559165
PLN 0.030	0	-0.0830004584599598	NA	-0.00825579340632817	NA	0	NA	0	0	0	0.0251841990708924	0	NA	0	0	NA	NA	0	0	0	0	NA	-0.0404742990850196	0	NA	0	0.0770297047638928	0	NA	0	0	0.0146715064529536	0	NA	0	NA	NA	NA	0	NA	0	NA	NA	0	-0.0178177336709346	NA	0	NA	-0.0173298855695065
pm1_pm2 (pharyngeal muscle) 0.039	0	-0.0633168372686744	NA	-0.0247104118516738	0	0	0	0	-0.0544591802024328	-0.00787794032276169	0	0.13116221646283	NA	0.0243165785013789	0	NA	NA	0	0.0708953275496084	0	0	NA	-0.058833100096896	0	0	0	0.0602894734487491	0	NA	-0.0256701005526644	0	0	0	NA	-0.0436841016944812	0	0	0	0	0	0	NA	-0.052580295876919	0.0487930381131494	-0.0210494360196382	0	0	0.0515440038497548	0
pm3_pm4_pm5 (pharyngeal muscle) 0.047	0	-0.0741354874811679	NA	0	0	0	0	0	0	0	0	0	-0.118043392938901	0.0219887474705883	0	NA	-0.0127675273101351	0	0.0554632488257422	0	0	0	-0.0544314685656253	0	-0.0115956017827073	0	0.085542956537093	0	0	-0.059735349828439	0	0	0	0	-0.0159908354815749	0	0	0.00899325447821939	0.0138619355673803	0	0	NA	0	0.17533821039115	0	NA	0	0.174445072241608	-0.0145261653824144
pm6_pm7 (pharyngeal muscle) 0.039	0	-0.0803702352114139	NA	-0.0191210641115738	NA	0	0	0	-0.0077068311333163	0	0	0	NA	0	0	NA	NA	0	0.0885902082816764	0	0	NA	-0.045058692181146	0	0	-0.00869197892006593	0.069086387908501	0	NA	-0.0335527007983966	0	0	-0.00292507955679601	NA	-0.0163838306985261	0	0	0	0.00324276524497118	0	0	NA	NA	0.084470580296138	-0.0122417162525822	NA	NA	0.115584204475191	-0.028051049387247
PVC 0.048	0	-0.0897588549793198	NA	-0.00799346327559097	NA	NA	0	NA	0	0	0.0376204635602821	NA	NA	0.00845187966952628	0	NA	NA	0	-0.0214338279946626	0	0	NA	-0.023069211274347	0	NA	0	0.129043481237358	0	NA	-0.025324864381018	NA	0	-0.000909965734154747	NA	NA	NA	NA	NA	0.0143182837820249	NA	0	NA	NA	0	-0.0251256578025491	NA	0	NA	-0.0184352344472494
PVD_FLP 0.047	0	-0.0734764230646087	NA	-0.0312249647209433	NA	0	0	0	0	0	0.0115037196422286	0	NA	NA	-0.00516528776923614	NA	NA	0	0	0.0250047068961676	0	NA	-0.0332067251106081	0	0	0	NA	0	NA	-0.00614460840018186	0	0	0	NA	0	0	0.0154364408859852	NA	0	0	-0.00127244795696416	NA	NA	0	-0.00563135199412968	0	0	NA	-0.00981602325831382
PVM 0.043	0	-0.0862658919548657	0	-0.0168433679663761	NA	0	0	0	0	0	0.0191252630571513	0	NA	0	0	NA	NA	0	0	0	0	NA	-0.0623763113348558	0	0	0	NA	0.00665159458268918	NA	NA	NA	0	0	NA	NA	0	NA	NA	0	NA	0	NA	0	0	0	NA	0	NA	-0.00885613650974401
PVN 0.050	NA	NA	NA	NA	NA	-0.0301530517276001	NA	0	NA	-0.000158750602959488	0.0336389885802543	NA	NA	NA	NA	NA	NA	-0.0425107100748385	NA	0.0528747016473064	-0.0134424636160502	NA	NA	0.0163322954891071	NA	0.0550866629502942	NA	0	NA	NA	NA	0	-0.0416502651576738	NA	NA	NA	NA	NA	NA	NA	NA	NA	NA	NA	-0.0239318513556623	NA	NA	NA	-0.092945875566506
PVP 0.042	0	-0.116290585117394	NA	-0.0363889796073503	NA	-0.00869732653651558	NA	NA	-0.00101539087271303	-0.00647845997080208	0.0601704350638005	0	NA	0	0	NA	NA	NA	NA	0	0	NA	NA	0	NA	0.0712463145204689	NA	0	NA	NA	NA	0	-0.00643019588180039	NA	0	0	0.145637833900754	NA	0	NA	NA	NA	NA	0.0434538326347958	-0.00690761571310632	0	0	NA	-0.0272432319006006
PVQ 0.034	0	-0.10805963848061	NA	-0.012481568013269	0.0860697592121299	0	0	0	0	0	0.0375463850821782	NA	NA	NA	0	NA	NA	NA	0	0	0	NA	NA	0	NA	0	0.109445608367286	NA	NA	NA	0	0	0	NA	NA	NA	NA	NA	NA	NA	0	NA	NA	0	NA	NA	NA	NA	NA
PVR 0.042	0	-0.0797015018985993	NA	-0.00771773271422329	NA	0	NA	NA	0	0	0.0237096252972007	0	0	0	-0.00652532144597286	NA	0	0	0	0	0	NA	NA	0	NA	0	0.0982242033622474	0	0.0210565110115117	0	0	0	0	NA	NA	0	NA	NA	0	0	0	NA	NA	NA	0	NA	0	NA	0
PVT 0.045	0	-0.0992566858832508	NA	-0.00261788126415782	NA	0	0	NA	0	0	0.0397814322105158	0	NA	0.0148273670924878	0	NA	NA	NA	NA	0	0	NA	NA	NA	NA	0.0582027763385183	0.0989589804909151	0	NA	-0.0069927919928158	NA	0.250555391965528	0	NA	NA	NA	NA	NA	0.00686793149812192	0	0	NA	NA	NA	-0.00796711985714532	NA	NA	NA	-0.00166640506942679
PVW 0.042	0	-0.0317405589088256	NA	-0.0310913149469888	0.329934766897983	NA	0	NA	0	0	0.0398703490357255	0	NA	NA	0	0	NA	0	0	0	0	NA	-0.0133240076511807	0	NA	0	0.135527376920037	0	NA	0	0	0	0	NA	0	0	NA	NA	NA	0	0	NA	NA	0	0	NA	0	NA	-0.0134459040195953
Rectal gland 0.042	0	-0.143011172740667	0	0	NA	0	0	0	0	0	0.0118093257581695	0	NA	NA	0	NA	NA	0	0.0240702150129627	0	0.0269789381932647	NA	NA	0.0218046456560048	-0.0195047088540725	-0.0406158900153505	0.132772699547881	0.00973165994680707	NA	0	NA	0	-0.0591841350627214	NA	NA	-0.0153490033697479	0	0	0.00198108215470733	0	0	NA	NA	0.0275211790828321	NA	NA	NA	NA	-0.0445566425383686
RIA 0.038	0	-0.0921251247092566	NA	-0.0117998593379729	NA	0	0	0	0	0	0.0410949662973635	0	NA	0	-0.00343350262027699	NA	NA	-0.0194663427469037	0	0	0	NA	-0.0559674596540165	0	-0.0138186724546273	0	0.0929644359692481	0	NA	-0.0255977951986887	NA	0.0275383399281929	-0.00134435049336929	NA	0	0	0.0248734756019502	NA	0	0	0	0	0	0.0727096371801535	-0.00138618770337459	NA	NA	NA	-0.0242536419408715
RIB 0.042	0	-0.0495364978390644	NA	-0.0128892292329757	NA	0	0	0	0	0	0.0643389332503717	0	NA	0.0173027948705273	0	NA	NA	0	-0.0118781187471649	0.0231649981548417	0	NA	-0.0784237877875336	0	NA	0.190146671367699	0.133057044005618	0	NA	NA	0	0.0621556522042814	-0.0917982221877957	NA	NA	NA	NA	NA	0	NA	-0.00319874767441514	NA	NA	0	-0.0044716387839805	NA	NA	NA	-0.0514190560388699
RIC 0.044	0	-0.0989446721518727	NA	-0.0117934952049658	NA	0	0	0	0	0	0.0497995988834731	0	NA	0	-0.00556701475426749	NA	NA	0	-0.0173703376892684	0	0	NA	NA	0	NA	0	0.105339650781723	0	NA	0	NA	0	-0.0148671231079726	NA	NA	0	NA	NA	0	-0.12466670682667	0	NA	0	0	-0.00302100178964584	NA	0	NA	-0.0320236692835975
RID 0.040	0	-0.10514516656503	NA	-0.0102088249196187	NA	0	0	NA	0	0	0.0376922203464488	0	NA	0.0174491937114206	-0.000229449498424477	NA	-0.0225562863799065	-0.0111812675176499	-0.0294391989490331	0	0	NA	-0.0562757942004685	0	0	0	0.114434258771203	0	NA	-0.0268416452115918	0	0	-0.0253052091462158	NA	0	0	0.0796221057629192	NA	0.000444186900367562	NA	0	NA	NA	0	-0.0227309922457146	NA	NA	NA	-0.02531021734975
RIF 0.045	0	-0.0863958614088898	NA	-0.0311247763960765	NA	0	0	-0.0256751640297347	0	0	0.0499248332631595	0	NA	0	-0.0145156203381357	NA	NA	-0.00856143124086021	-0.0217436759677895	0	0	NA	-0.0462180059301132	0	-0.0279090301638251	0.0121388761463038	0.079134739717819	0.00207059482673132	NA	NA	0	0.0746536842596252	0	NA	0.186294209668278	0	NA	NA	0.00128554039936364	-0.137520254750976	NA	NA	NA	0	-0.0146575952112637	NA	NA	NA	-0.0343093456034802
RIG 0.046	0	-0.0994534179617199	NA	-0.0331329674070936	NA	NA	0	NA	0	0	0.055064667689455	0	NA	NA	0	0	NA	-0.0172951590511227	-0.0327483375985092	0.0645995957873451	-0.00103544075510385	NA	-0.0455517751645729	0	NA	0.0913889726095797	NA	0	NA	NA	NA	0.0630093985797097	-0.0670582684182253	NA	NA	0	NA	NA	0	-0.027521642442915	NA	NA	NA	NA	-0.00326380316279452	NA	0	NA	-0.0873415576822772
RIH 0.033	0	-0.0461180498631545	NA	-0.0142035751406429	NA	NA	0	0	0	0	0.0514657577202623	0	NA	0.00361884957862941	0	NA	NA	0	0	0.0434347380123635	0	NA	NA	0	NA	0.074677760895407	0.130155232174665	0	NA	NA	0	0.0772987396485461	-0.0509213603386614	NA	0.0638162867955922	0	NA	NA	0	-0.0404359970479728	0	NA	0	0	-0.019750769372964	NA	NA	NA	-0.0383185388766805
RIM 0.043	0	-0.0761283631944311	NA	-0.0216629899057793	NA	0	0	0	-0.00816259621272952	0	0.0506399701036668	0	NA	0	0	0	NA	NA	0	0	0	NA	NA	0	NA	0	0.0785851195254951	0	NA	NA	NA	0	0	NA	0.0418911350100785	NA	NA	NA	0	NA	0	NA	0	NA	0	NA	NA	NA	-0.0378691892703244
RIP 0.034	0	-0.116244537945127	NA	-0.0287938497212005	NA	0	NA	0	0	0	0.0429710561792071	0	NA	0	-0.00260229852378891	NA	NA	-0.0120861107063199	0	0.0307498080510126	0	NA	-0.069900009085996	0	NA	0.145768938535618	0.116328542229172	0	NA	0	0	0.117568559065935	-0.0377278599843798	NA	NA	NA	NA	NA	0	-0.00166573151433267	-0.00113408625069375	NA	NA	0	NA	NA	0	NA	-0.0623432913610539
RIR 0.045	0	-0.106037822844548	NA	-0.0191831914854251	NA	0	0	NA	0	0	0.0603511073627691	NA	NA	0	-0.0137875908446728	NA	NA	0	-0.00991519885719365	0	0	NA	-0.0724775550937204	0	-0.0243829000547692	0.0160194954884151	0.117812721531513	0	NA	NA	0	0.211910365574882	-0.0282887549796742	NA	NA	-0.00187577709617059	NA	NA	0.0019703946243467	-0.0812794883206181	0	NA	0	0	NA	NA	NA	NA	-0.0408545412374332
RIS 0.039	0	-0.0828934888714695	NA	-0.0237731755317079	NA	-0.0104050662492785	0	0	-0.0217566090888523	-0.00686601979711394	0.057103096037678	0.192854598633121	-0.00487317890873954	NA	-0.00398477952112634	NA	NA	-0.018099975483345	-0.0133758366500932	0.033508541608213	0	NA	NA	0	-0.0169683528308698	NA	0.0777567588038759	0	NA	NA	NA	0.104812389332768	-0.0553710144872889	NA	NA	-0.0354807915146159	NA	NA	NA	NA	NA	NA	0	0.0174693452161181	-0.0291787992176568	NA	-0.00248642255635592	NA	NA
RIV 0.049	0	-0.0890106902505041	NA	-0.000199662795558135	NA	NA	NA	0	0	0	0.0515054695414138	0.554271132858989	NA	0	0	NA	0	-0.00276304100189497	-0.0064297602093304	0	0	NA	-0.00707147320356731	0	0	0	0.10740270490476	0	NA	-0.0422533296708528	0	0	0	NA	0	0	0.0087344894983306	NA	0	NA	NA	NA	NA	0	-0.0211071763930754	NA	NA	NA	-0.0236406935887236
RMD 0.041	0	-0.0784611238294725	NA	-0.0037422468829676	NA	0	0	0	0	0	0.0454641103188713	0.0501564187706193	NA	0	0	NA	0	-0.0253208898984005	0	0.151437834159673	0	NA	-0.0608993290955968	0	-0.00659863729645183	0.0241023330663893	0.106173809070133	0	NA	0	0	0.0407185470907166	-0.0434383638157272	NA	NA	0	NA	NA	0.0152393402597858	0	0	NA	0	0.0164486351652645	-0.00763701566025523	NA	NA	0	-0.0262959648814469
RMD_LR 0.042	0	-0.0958208446043724	0	-0.00437630345631275	NA	0	0	0	0	0	0.0369129326287053	0	NA	0	-0.000682429727687684	NA	NA	-0.00634678795512724	0	0.0142231511775286	0	NA	-0.0563546703569385	0	-0.0158339967328949	0	0.101749333013159	0	NA	0	0	0.0329281515358491	-0.0167777828762237	NA	NA	0	NA	NA	0.00796033136544848	-0.00106689897140327	0	NA	0	0.0134753513784495	-0.0120599959044238	0	0	NA	-0.0355521539164677
RME 0.051	0	-0.107145604452362	NA	-0.0240536017317028	NA	NA	NA	0	0	0	0.0608488817612701	0	NA	NA	-0.00574886340189006	NA	NA	NA	0	0	0	NA	NA	NA	NA	0	0.114880873580643	0	NA	0	0	0.028646456002324	0	NA	NA	0	NA	NA	NA	NA	NA	NA	0	0.0543483375840701	NA	NA	NA	NA	-0.0367112037340158
RMF 0.042	0	NA	NA	-0.0404105986498144	NA	0	0	0	-0.0157861223798028	0	0.0469363395155853	0	NA	0	-0.0123033669766086	NA	NA	-0.0294387828127147	0	0.0393062482977797	0	NA	NA	NA	NA	0.0463144679885795	0.110132166032009	0	NA	0	NA	0	-0.059875794637955	NA	0.0145045862090892	NA	NA	NA	0	-0.130058820896001	-0.0061839825376621	NA	NA	NA	-0.0390403058416493	NA	0	NA	-0.0359521457551398
RMG 0.039	0	-0.0904008592082725	NA	-0.0228023607646384	NA	NA	0	0	0	0	0.0360286147580574	NA	NA	0.0235419647136232	0	NA	NA	0	NA	0	0	NA	NA	0	0	0.0304391582996959	0.113172335110114	0	NA	-0.0250642637959506	NA	0	-0.00113257672740185	NA	NA	0	NA	NA	0.00124760555623949	-0.00169837793922043	-0.00139601986519355	NA	NA	NA	-0.0121488179001355	NA	NA	NA	-0.0522884411083261
RMH 0.038	0	-0.0983378693398312	NA	-0.0174149392880917	NA	0	0	0	0	0	0.0525735310024314	0	NA	0	-0.00361508033179558	NA	NA	-0.0124221265512769	-0.00552444910202237	0.0498809039096588	0	NA	-0.0624293147780568	0	-0.0114403844938026	0	0.0835942669853906	0	NA	0	0	0	-0.00958799701985929	NA	0	0	NA	NA	0	-0.00829026120588997	0	NA	0	0	-0.0138143222802677	0	0	NA	-0.0447225982715741
SAA 0.043	0	-0.119965463109186	NA	-0.00578157345881842	NA	0	0	0	-0.00066936009445063	0	0.0354784530544284	NA	NA	0	-0.00610459896194849	0	NA	-0.028307182251708	0	0	0	NA	0	0	NA	0	0.128652943137144	0	NA	-0.0168922198567059	0	0.0876451901982155	-0.00207667061452231	NA	0.0290519109500188	0	NA	NA	0.00341664950725826	NA	0	NA	0	NA	0	NA	0	NA	-0.041666725461836
SAB 0.054	0	NA	NA	NA	NA	NA	NA	NA	0	-0.0268471351378552	NA	0	NA	0	NA	NA	NA	-0.0560085297937823	NA	0.0769225788103966	NA	NA	NA	NA	NA	NA	NA	NA	NA	NA	NA	0	NA	NA	NA	NA	NA	NA	NA	NA	NA	NA	NA	NA	NA	NA	NA	NA	-0.101968732774212
SDQ 0.047	0	-0.092721239863131	NA	-0.0105419482522496	NA	NA	NA	NA	0	0	0.0385719059530322	0	NA	NA	0	NA	NA	0	NA	0	0	NA	NA	NA	NA	0.0703029126423904	0.127243777883544	0	NA	-0.025192542582943	0	0	0	NA	NA	-0.000225116139538181	NA	NA	0	NA	NA	NA	NA	NA	-0.0202301892816766	NA	0	NA	-0.0326973679911744
Seam cells (bus+) 0.051	0.0479866270118679	-0.128165528003426	-0.00112376878305669	0	NA	0	0	0	0	0	0.0153896443248072	0	-0.248586992758395	-0.0373856271833709	0	NA	0	0	0	0.210197968567441	0	0.00945499032693651	-0.0936650482301007	0	0	-0.0473031196739583	0.0797734207999411	0	NA	-0.0101962583885553	0	-0.111714796894352	-0.034131484803119	NA	0	-0.0865350479135932	0	-0.0028638152460524	0.0317294968902422	-0.154500473143698	0	NA	0.242000171790522	0	-0.0644476427739712	0	0	NA	-0.120876184709214
Seam cells (grd+) 0.057	0.231419736236081	-0.0994457607117066	NA	0	NA	0	0	0	0	0	0	0	-0.0116188863120987	0	0	0	0	0	-0.0105265156827707	0.226404759402325	0	NA	-0.094837133264389	0	-0.0152042502018453	0	0	-0.00256414140494579	NA	-0.0515842870410003	0	0	-0.0302591586654101	NA	0	-0.0196336091084001	0	0	0.00893825159445989	0	0	0	0	0	-0.031750850669853	NA	0	NA	-0.0335606226186612
Seminal vesicle (male) 0.036	0.101612009928121	NA	NA	NA	NA	NA	NA	NA	0.00524957694000883	-0.0163156112794688	0.0157657194556681	NA	NA	NA	NA	NA	NA	0.010872257866106	NA	0.266643366713884	0	NA	NA	0.0551773769547697	NA	NA	0.136189606385904	0	NA	NA	NA	NA	-0.0105255068650756	NA	NA	NA	NA	NA	0.0406927785965712	NA	NA	NA	0	NA	NA	NA	NA	NA	-0.100171600497537
sh1 (gonadal sheath distal) 0.038	0	-0.123151575211021	0	0	0	0	0	0	0.00352434632388056	0	0	-0.185320479108301	-0.042538897256393	0	0	0	0	0	0	0.00718496113467944	0	NA	-0.121210015130305	0.0445610106521926	-0.00735211607974463	0	0.152179361543601	0.000606102068387845	0	-0.0583884054961519	0	0	-0.0404225139445529	0	0	-0.0172935303437014	-0.0102550563505263	0	0.0205904894061568	-0.118792506647521	0	-0.00601228410949589	0	0	-0.0289902809655039	NA	0	0	-0.0937251349031382
sh2 (gonadal sheath distal) 0.041	0	-0.101606563777002	0	0	0	0	0	0	0	0	0.00405426932839393	-0.101494426384562	-0.0481264684387016	0	0	NA	0	0	0	0	0	0	-0.107939857976876	0.0330902503649822	0	0	0.122014870549658	0.00116665083811359	0	-0.0626473635337376	0	-0.00587262401219508	-0.0423579747922446	0	0	-0.00978883331513842	0	0	0.0136777193889667	-0.107506313606297	0	-0.00420256642009904	0	0	-0.0147028452680793	0	0	0	-0.0727942946332248
sh3_sh4 (gonadal sheath proximal) 0.038	0	-0.0867743848731881	0	0	0	0	0	0	0	0	0	-0.0740306719731664	-0.157772950539443	0	0	0	0	0	0	0.00916051961078493	0	NA	-0.1116655239594	0.0299519515281366	0	-0.000450007153008566	0.120293577168346	0	0	-0.0570913627142176	0	-0.0150840963411757	-0.0149723000032053	0	0	-0.0152912897809799	-0.00129204448127074	0	0.007573522444433	-0.00949568753397917	0	-0.00477266180202439	0	0	-0.00317860352565549	0	0	0	-0.0700194999781636
sh5 (gonadal sheath proximal) 0.049	0	-0.0691218679764284	NA	0	NA	0	0	0	0	-0.0026487770214376	0	-0.187516200502291	NA	0	0	NA	NA	0	0	0.00269085042128807	0	NA	-0.0784537620082093	0.0176056219899065	-0.00384405526861649	0	0.139744100454235	0	NA	NA	0	0	-0.043050554501326	-0.00923663035643768	NA	0	-0.080763438414866	0	0.0190813847787009	0	0	0	NA	0.0152924092900685	0	NA	NA	NA	-0.0638937965563304
SIA 0.046	0	-0.0446848918583063	NA	-0.00414207043495321	NA	0	0	0	0	0	0.0291424758379668	0.280631907667723	NA	0.00501457171429616	0	0	0	-0.0112764580802128	-0.0152643666168647	0	0	NA	-0.0587283376747837	0	0	0	0.096074533739328	0	NA	-0.0306604209522672	0	0	0	NA	0	0	0.052685981886541	NA	0.00503784143206367	-0.00559610993039191	0	NA	0	0	-0.00669946969783579	NA	0	NA	-0.0112268286871844
SIB 0.045	0	-0.0888699893839469	0	-0.00581347704220767	NA	0	0	0	0	0	0.0302460102103779	0.140464307863679	-0.0355219122983377	0	0	0	-0.000737148624529193	-0.0140666604117852	-0.0321461375974288	0	0	NA	-0.0373618113202823	0	0	0	0.102897888981182	0	NA	-0.0321815643172261	0	0	-0.00907514158894993	NA	0	0	0.0156713766356744	0	0.00225855424367322	-0.0114791739925561	0	NA	0	0	-0.0152622562242033	NA	0	NA	-0.0259023324046723
SMB 0.041	0	-0.0920658029774051	NA	-0.00749028931553843	0.113447194159479	-0.0106832253039547	0	0	0	0	0.03328860027246	0	0	0	0	0	NA	-0.0412385480974556	-0.0173685634962231	0.00277959049738943	0	NA	-0.0541912554551732	0	-0.000960319179627366	0	0.096500841968622	0	NA	0	0	0	-0.0413451471954862	NA	0	-0.00935700808307217	NA	0	0	0	0	NA	0	0	-0.00920159820785547	NA	0	0	-0.0154415697342176
SMD 0.044	0	-0.0714248500232553	NA	-0.00443291821584336	NA	0	0	0	0	0	0.038915902801614	0.11931253281604	0	0	-0.00200900545282269	0	NA	-0.00534607062092614	-0.00405829707584258	0	0	NA	-0.0472851227695559	0	-0.00274473632025671	0	0.101808374943715	0	NA	0	0	0	0	NA	NA	0	0	NA	0	0	0	0	NA	0.00543969386679957	-0.0154620906691915	NA	0	NA	-0.0191985795067274
Spermatheca-Uterine junction 0.035	0	-0.0452559250048977	-0.000145748130866817	-0.0241664192460713	0.064059272666468	0	0	0	0	0	0.0133208757752395	0	-0.0596532393467449	0.0175390728093608	-0.0022922499369969	NA	NA	0	0	0	0	NA	-0.0232006476468343	0	-0.00132163926184243	-0.108445598023173	0.00261977209320515	0	NA	-0.0598359018705821	0	0	-0.000414453452055718	NA	0	0.00230417354034928	0.123627134921275	NA	0	0	0	0	0	0	0	NA	0	NA	0
Spermatheca bag distal 0.044	0.470700118650563	-0.0713637205809508	NA	-0.0195390656659581	NA	0	0	0	0	0	0	0.0997679033214742	NA	0	-0.0218980229741563	0.0760348253775133	-0.0128457989497899	0	0	0	0	NA	-0.0813286279625988	0.0182970050952416	-0.00272465184660999	-0.0179052451859947	0.0869170609483287	0	NA	-0.0804502122808944	0	0	-0.0821525718788313	NA	0	-0.024976457370873	0	NA	0.0237938137681944	-0.168454401975955	0	NA	0	0	-0.0138679133831736	NA	0	NA	-0.0315792558335678
Spermatheca bag proximal 0.026	0.487167729366999	-0.0062198617411469	0	-0.00367702088711249	0	0	0	0	0	0	0	0	-0.0121802917961661	0	-0.00116761079835783	0.00856133548904555	-0.0258630586619897	0	0	0	0	NA	-0.042772743075362	0	0	0	0.0599635458675885	0	NA	-0.0419305455585283	0	0	-0.0454502268017424	NA	0	0	0	0	0.0126906861303453	0	0	0	0	0	0	0	0	0	0
Spermatheca neck distal 0.022	0.114366669108612	-0.0276145163749688	NA	-0.00319601052510537	0	0	0	0	0	0	0	0	NA	0	0	NA	0	0	0	0	0	NA	-0.0388944024325404	0	0	-0.000140697559435559	0.0596819046757379	0	NA	-0.0290391059894758	0	0	-0.00788930503584769	NA	0	0	NA	NA	0.00915102147360625	0	0	0	0	0	0	NA	0.000950029825520104	NA	0
Spermatheca neck proximal 0.033	0.200712502405582	-0.0597892049232548	NA	-0.0149432985215641	NA	0	0	-0.000228508576478666	0.00546564769133662	0	2.70616350424877e-05	0.235321320402825	NA	NA	NA	NA	NA	-0.00585160026903334	0	0	0	NA	NA	0	-0.0118411751715403	0	0.0713724422245701	0	NA	-0.0505005813668632	NA	0	-0.0257226385650698	NA	NA	-0.00899950379216516	NA	NA	0.00789554018550033	NA	0	NA	NA	0	NA	NA	NA	NA	NA
Spermatids 0.029	0	0	0	0	0	0	0	0	0	0	0	0	0	0	0	0	0	0	0	0	0	0	0.0446337423943527	0	0	0	0	0	0	0	0	0	0	0	NA	0	0	0	0	0	0	0.0418352727414017	NA	0	0	0	0	0	0
Spermatocytes 0.031	0	-0.011731901514217	0	0	0	0	0	0	0	0	0	0	0	0	0	0	0	0	0	0	0	0	0.0764923714112917	0	0	0	0	0	0	0	0	0	0	0	0	0	0	0	0	0	0	0.0286049765046638	0	0	0	0	0	0	0
Syncitial pachytene spermatocytes 0.040	0	-0.106148859560309	NA	0	NA	0	0	0	0.0186972654826148	0	0	-0.187230233714187	0	0	0	0	0	NA	-0.00691313619128987	0	0.00232746294560838	NA	-0.119381883700062	0.110662702903006	NA	-0.0013234970662663	0.216236765170392	0	NA	-0.0385074812107003	NA	0.0295404628160915	-0.0136540402582133	NA	0	-0.0371936095050213	NA	NA	0.0319743773360112	-0.0042884053898618	0.00474810009119797	NA	0	0.00400544970131537	-0.0260644029504648	NA	0.0174152414411482	NA	-0.152480789637861
Unassigned hypodermis/gonadal sheath 0.045	0	-0.143636979899662	NA	0	NA	0	0	0	0	0	0	-0.0336267522249168	-0.0513713345702777	0	0	NA	0	0	0	0.25850155925602	0	NA	-0.149375062691952	0.0306778489624734	-0.0148515305105999	-0.0339029160580989	0.108386489855181	0	NA	-0.089924727014996	0	-0.0835898304279914	-0.0349479622210979	NA	0	-0.0165599653647212	-0.0168397063448705	NA	0.0361545095584806	-0.178533427029883	0	-0.0173200029240003	0	0.0439162836253957	-0.0453223948657568	NA	0	NA	-0.0711445544411664
Unassigned sex-specific muscle 0.054	0	-0.043551231716844	NA	0	NA	0	0	0	0	-0.00202177365443955	0	0	NA	0.00314918628583816	-0.00286397113834436	NA	0	-0.0143211623788694	0	0	0	NA	-0.0314323632973488	0	-0.0168261488472743	0	0.0933160247460388	0	NA	-0.0347751349818685	0	0	0	NA	NA	0	NA	NA	0.0150726169620681	0	0	NA	NA	0	0	NA	0	NA	0
Unassigned sheath cells 0.049	0.046997413396938	-0.0787981138954456	NA	-0.00779577706182666	NA	0	0	0	0	0	0.0060794825584196	0	NA	0	-0.000264810986475474	0	0	0	0	0	0	NA	-0.0839566558174648	0.00160135870843839	0	-0.0582649396917683	0.0987936646549554	0	NA	-0.0228142630059535	0	-0.0226716485862626	0	NA	-0.0365233996045616	0	0	NA	0	-0.0186378563668539	0	0	-0.00317421972847744	0	0	NA	NA	NA	-0.0532580672633193
Unassigned uterine cells 0.028	0.621246577110801	-0.0219032796194879	0	-0.0166394924569353	0	0	0	0	0	0	0.00932894349711823	0	NA	0	0	NA	NA	0	0	0	0	NA	-0.0323279444180358	0	0	-0.0544323704998665	0.0451818008531383	0	NA	-0.031388686634472	NA	0	-0.0768564562710546	NA	NA	0	0	NA	0.00612099512588359	-0.00793155985894554	0	0	0	0	0	NA	0	NA	-0.014591377180961
URA 0.047	0	-0.112758792981102	NA	NA	NA	-0.00380035804227675	NA	0	0	0	0.0671454161959204	0.226145491598948	NA	0	0	NA	NA	0	-0.00933618963865147	0.0501324375566147	0	NA	-0.0756070392419464	0	-0.0238645089001567	NA	NA	0	NA	NA	0	0	-0.0208589694076897	NA	0	NA	0	NA	0	NA	-0.00779806157810223	NA	NA	0	NA	NA	0	NA	NA
URB 0.045	NA	NA	NA	-0.0380256065789869	NA	NA	0	NA	0	0	NA	NA	NA	NA	-0.0249989259064531	NA	-0.00961686742955572	0	0	0	0	NA	-0.109989572063007	NA	NA	NA	NA	NA	NA	NA	NA	0.203435888325557	-0.0296347039567152	NA	NA	NA	NA	NA	0.00553710810253774	NA	NA	NA	0	0.0505377263473626	NA	NA	NA	NA	-0.059358190484668
URX_AQR_PQR 0.040	0	-0.123097546329213	NA	-0.0182837523303877	NA	0	0	0	0	0	0.0348735110351939	0	NA	0.0171767317678951	-0.00769609266048322	0	NA	-0.00218727891169236	-0.00725179427210205	0.0208666358823167	0	NA	-0.102538145847506	0	-0.0145336638776736	0	0.111884806449759	0	NA	-0.00618254124193509	0	0.00355419547041485	-0.00807725402390076	NA	NA	-0.00649574110014053	NA	NA	NA	NA	NA	NA	0	0	-0.0325730213125295	NA	NA	NA	-0.0331473870659155
URY 0.043	0	NA	NA	-0.0350654833675871	0	0	0	0	0	0	0.0387796124200106	0.20540410136504	NA	NA	NA	NA	NA	0	0	0.0183264049316339	0	NA	NA	NA	NA	0.0323901505867243	NA	0	NA	0	0	0	-0.0191127348686481	NA	NA	0	NA	NA	NA	NA	0	NA	NA	0.0376890333092225	NA	NA	0	NA	-0.00284463627274286
Uterine-vulval cells 0.021	0.262532249379312	-0.0379000634621129	0	-0.013383024830864	0	0	0	0	0	0	0.00825726801161071	0	-0.027990201796342	0	0	NA	-0.0248674856658503	0	0	0	0	NA	-0.0310258346837293	0	0	-0.0301558236760643	0.0398677959047785	0	NA	-0.0220110824913616	0	0	-0.0294146975178338	NA	0	0	0	NA	0.00414247744657397	0	0	0	0	0	0	NA	0	NA	-0.00419704437276357
Uterine muscle 0.059	0	-0.0487789667184418	0	0	NA	0	0	0	0	0	0	0	NA	0	0	NA	NA	-0.00505089380425562	0	0	0	NA	-0.0246371125832472	0	-0.000961986196391413	0	0.0814118551667074	0	NA	0	0	0	0	NA	-0.0904955483117617	-0.0120958907447357	NA	0.0270755498823483	0.000401380452031856	0	0	0	-0.0205561759645434	0	0	NA	0	0	0
Uterine seam cells 0.021	0	0	NA	0	NA	0	0	0	0	0	0	0	NA	0	0	NA	0	0	0	0	0	NA	0	0	0	0	0	0	NA	NA	NA	0	0	NA	0	0	0	0	0	0	0	NA	0	0	0	0	0	0	0
Uterine toroid 0.026	0.305912914757014	-0.0321451005524953	0	-0.0221797523885273	0	0	0	0	0	0	0.0112195201267311	0	NA	0	0	0	NA	0	0	0	0	NA	-0.0279826080885393	0	0	-0.0198348378477154	0.0497247892003972	0	NA	-0.034790049889036	0	0	-0.0528395432229994	NA	0	0	0	NA	0.0166792387101149	0	0	NA	0	0	0	NA	NA	NA	-0.0122974873994861
VC 0.039	0	-0.0695583554808796	NA	-0.0286679737601376	0.159228444232777	0	0	0	0	0	0.0452842346519265	0	NA	0	-0.00751616239892301	NA	-0.0224516112222578	0	-0.00811219320506265	0.0179772890698604	-0.00451056186286933	NA	-0.0602500494182365	0	0	0.0675310160984721	0.125671707699113	0	NA	-0.045380371107852	0	0	-0.00792141283347294	NA	0.0229983914532234	-0.0327633158409143	0	NA	0.00124132591218934	-0.000639372685640266	0	-0.00893968074991678	0	0	-0.0281476976232708	NA	0	0	-0.026518508508415
VC_4_5 0.038	0	-0.0944582292378692	NA	-0.0248694204999969	NA	0	0	0	0	0	0.0315204215677262	NA	NA	0	-0.0107187888750718	NA	NA	-0.00327958070649185	-1.9784111917493e-07	0.00962467340449689	-0.00228796901412625	NA	NA	NA	NA	0.0148596566660212	NA	0	NA	NA	NA	0	NA	NA	0	NA	NA	NA	0.012401917317165	NA	0	NA	NA	NA	0	NA	NA	NA	-0.0266954949828636
VD_DD 0.042	0	-0.0696855424712109	NA	-0.0214742691008661	0.0756264010968386	0	0	0	-0.00686358619510566	0	0.0312573950949923	0	-0.0807691779060159	0	0	0	-0.0290103398199879	-0.0268191638041274	0	0.0278657147536864	-0.00185056716614045	0	-0.0320491412369919	0	0	0	0.122666078905811	0	0	0	0	0	-0.0246328248060289	NA	0	0	0.0350749724214556	NA	0	-0.0795097559044942	0	0	0	0	-0.0156808234758607	NA	0	0	0
vm1 (vulval muscle) 0.058	0	-0.0463555138111834	NA	0	NA	0	0	0	0	0	0.0144890304470902	0	NA	0	0	NA	NA	0	0	0	0	NA	-0.0267811998318442	0	-0.0029207470075618	0	0.0422573444789572	0	NA	0	-0.116498447208285	0	-0.00956060923994968	NA	-0.0960091865132374	-0.0169663763218488	NA	0.0136669122376001	0	NA	0	NA	0	0	0	NA	NA	NA	0
vm2 (vulval muscle) 0.052	0	-0.0486584803506418	NA	0	NA	0	0	0	0	0	0	0	-0.447327409780519	0.0221985705254104	NA	NA	NA	-0.0136088354525169	0	0	0	NA	-0.0221780532329831	NA	-0.0130794799514563	0	NA	0	NA	NA	-0.245441463977872	0	0	NA	-0.132184442166274	0	NA	NA	NA	0	0	NA	NA	0	0	NA	NA	NA	0
Vulval cells 0.052	0	-0.106473246611396	NA	0	NA	0	0	-0.00131886598246452	0	0	0	0	NA	0	0	0	NA	0	0	0.320644429914842	0	NA	-0.120764949122381	0	-0.00270077225878238	-0.023747520759131	0.0671351708517476	0	NA	-0.0598740158793591	0	0	0	NA	0	-0.0198869719703913	NA	0	0	NA	0	NA	0	0.173165672734689	-0.0532923833344833	NA	0	NA	-0.0844371422460819
XXX 0.046	0	-0.176183422260191	NA	-0.0149406652317104	NA	0	0	0	0	0	NA	0	NA	0	-0.00145450323384092	NA	NA	0	0	0	0	NA	NA	0	NA	NA	NA	NA	NA	NA	0	0	0	NA	NA	NA	0.0552200831166376	NA	0	NA	NA	NA	NA	0	0	NA	NA	NA	-0.0130372278807277
[truncated: 313 more columns]
