# Supplementary material for: Whole-body gene expression atlas of an adult metazoan
Source: Sci Adv. 2023 Jun 23;9(25):eadg0506. doi: 10.1126/sciadv.adg0506 (PMC10289653; doi:10.1126/sciadv.adg0506)
Supplement: Supplementary file 2 — Data S1 to S7 [file sciadv.adg0506_data_s1_to_s7.zip › adg0506_Data_S6.xlsx]

## Sheet: A-Ligand-Receptor Pairs
	Factor 1	Factor 2	Factor 3	Factor 4	Factor 5	Factor 6	Factor 7
shn-1^ced-1	0.0162382	0.0272472	0.00844935	0.00752866	0.0338055	0.0164984	0.0060645
egl-17^igcm-4	0.00217588	2.39827e-10	2.90575e-12	0.000726432	1.54599e-35	0.000598848	0.00034571
unc-52^let-23	0	0	0	0.102564	3.50524e-17	0.176012	0
let-756^sdn-1	0.0259675	0.00201925	0.0323416	0.00613403	0.00466754	2.22889e-07	5.0694e-05
let-756^ver-3	3.49899e-37	0.0105641	0.00970033	0.00127155	0.00607705	0.0219664	3.25378e-33
let-756^ver-1	0	1.52041e-42	6.53743e-05	4.90541e-05	0.000717377	0	0.000170476
lin-3^let-23	1.16126e-32	1.60888e-17	6.45737e-28	1.92861e-20	0.00137351	0.0711651	0
egl-17^egl-15	0	4.8991e-17	0.00470801	0.000960131	8.94335e-05	0	1.93257e-40
let-756^egl-15	0	0	0.0139687	8.12105e-18	4.89572e-41	0	0
arf-1.2^pld-1	0.129609	0.280842	0.073484	0.0532728	0.127651	6.54965e-05	4.379e-05
ensh-1^crb-1	3.73724e-12	0.00290991	0.00410007	0.00345157	0.00475075	0.00424619	6.07457e-05
T19D12.6^cam-1	0.242103	0.0354662	0.00962478	0.0409107	0.056606	0.000322676	0.0686219
lad-2^let-23	1.18626e-33	1.56339e-26	4.28212e-05	0	8.49641e-05	0.0480924	2.74522e-36
lad-2^pat-2	1.22227e-20	1.36396e-18	0.0537258	6.62333e-34	5.22218e-09	0.0044835	5.98384e-32
lad-2^pat-3	3.73397e-10	0.00800155	0.0457555	0	0.00232534	0.00427643	1.5988e-05
epi-1^ina-1	0.00647288	5.68015e-05	1.1952e-33	0.257327	1.64602e-32	0.0184091	2.16553e-06
lam-3^pat-3	0.0024007	0.014565	0.0275959	0.0286584	0.00540746	2.16623e-06	9.6085e-29
epi-1^pat-2	8.55449e-35	0	0.0367236	0.229335	1.88851e-29	2.39398e-27	1.99866e-32
sup-17^pat-2	1.97374e-06	3.57316e-09	0.118857	0.0171949	0.00341105	0.0121712	9.61317e-25
epi-1^pat-3	9.48101e-19	5.16973e-18	0.0252171	0.278392	1.4936e-12	3.33437e-21	0.00702053
emb-9^pat-2	1.2234e-29	2.39924e-31	0.179952	0.267151	3.13676e-24	1.66149e-19	1.99133e-24
emb-9^ina-1	0.08102	0.0983122	0.00116929	0.307462	0.00531854	0.0745544	0.000362749
emb-9^pat-3	0.00409321	0.0567694	0.175627	0.329541	0.0236387	2.18982e-05	0.0276792
lam-3^pat-2	7.85342e-34	8.59196e-37	0.0277158	0.0147113	3.13329e-37	6.25553e-25	0
sax-7^pat-2	0.000122406	1.70545e-07	0.558505	0.0140192	0.0328368	0.0631987	2.61039e-15
let-2^ina-1	0.0899039	0.106109	0.00503211	0.312845	0.000705321	0.0866872	5.06474e-06
zmp-1^ina-1	0.0117623	0.0070661	0.0135322	2.21706e-10	1.44874e-39	0.0142383	0.00699224
emb-9^ddr-2	0.0349117	3.00447e-11	0.0164601	0.112232	1.35051e-25	0.0173317	3.97123e-36
unc-52^scrm-1	0.0334932	0.0714537	1.39402e-19	0.184701	6.89958e-10	0.0135811	4.2039e-45
sax-7^let-23	0.000377615	1.33007e-05	0.0552495	1.64161e-05	0.0590837	0.484231	1.03507e-16
unc-52^pat-3	0.0256495	0.0552084	0.0950998	0.244487	0.0333623	0.00287442	3.64413e-06
lam-2^pat-3	1.06151e-12	4.56866e-12	0.0225955	0.243579	1.41656e-06	7.07527e-17	0.000932862
sax-7^pat-3	0.041562	0.138624	0.481811	0.0258581	0.070685	0.0407305	0.0192545
lam-3^ina-1	0.0126334	0.0185345	6.02158e-07	0.0225625	0.00373958	0.00938555	1.68156e-44
sup-17^pat-3	0.0056995	0.0416914	0.09724	0.0221892	0.0126644	0.0032414	0.000537545
par-3^hmr-1	0.123323	0.0740403	1.68298e-18	0.0290703	0.0728944	0.00456275	3.09619e-15
dpy-2^let-4	6.72949e-05	3.46019e-37	0	0.00021356	0.00132959	8.46998e-24	0
let-2^egl-15	0	9.96812e-29	0.0546183	0.0621673	0.0013683	0	1.07013e-28
unc-52^egl-15	0	1.86374e-10	0.0232138	0.0448114	0.00925658	0	2.03361e-38
nid-1^ptp-3	0.105701	4.43409e-09	1.59154e-19	0.10578	2.96284e-23	4.09819e-35	8.69513e-33
lam-2^ina-1	2.58036e-24	7.8644e-35	0	0.216828	0	7.84491e-07	0
hmr-1^hmr-1	0.150533	0.0646804	0.000561649	1.95301e-25	0.0761884	0.0121632	6.2684e-23
dpy-7^let-4	1.45684e-29	0	0	0.000417808	0.000676673	0	0
unc-52^pat-2	3.90824e-36	3.22579e-42	0.0732031	0.171025	5.25883e-36	3.86097e-31	0
cle-1^pat-3	5.02232e-07	0.0371493	0.424424	1.32367e-11	0.00225708	0.0183723	0.0186449
cle-1^gpn-1	0	0.00650011	0.00653114	1.31522e-32	0.00169401	0.0178232	0.0010417
svh-1^svh-2	0.00322075	0.00326734	0.000203228	0.00724198	0.00639307	0.00353983	0.000391221
adm-2^pat-2	1.05502e-07	4.47903e-17	0.11686	0.0297017	6.01077e-05	0.00755818	9.80909e-45
col-99^ddr-1	0.000964539	0.000674843	4.31646e-05	9.74034e-05	0	1.46257e-07	0
col-99^ddr-2	0.00204746	5.6916e-18	0.000505923	0.000478543	6.2268e-32	0.000628317	0
cle-1^pat-2	5.17655e-40	2.01343e-38	0.271673	1.95145e-36	3.11121e-34	3.29182e-34	9.48759e-36
cle-1^ina-1	0.054128	0.029951	0.106594	6.471e-17	9.83976e-13	0.0683342	8.01027e-21
fbn-1^let-4	5.1468e-05	2.46002e-39	8.84663e-23	0.000222533	0.00101694	3.08491e-28	0
let-2^pat-3	8.35875e-42	2.32091e-32	0.126833	0.340783	4.19001e-37	4.2039e-45	5.43959e-19
adm-2^pat-3	0.00691926	0.0329866	0.0976603	0.0382067	0.0139232	0.00241359	1.11562e-14
slt-1^gpn-1	3.65543e-28	0.00174634	2.92e-05	0	0.000256268	0.00440074	0.000310302
kal-1^sax-7	0.120072	0.067846	0.0551687	2.91201e-29	0.0420909	0.00287202	8.31153e-23
kal-1^egl-15	0	1.32767e-13	0.031647	2.20705e-42	0.00570857	0	0
rig-6^wrk-1	0.0311028	0.0621732	0.0187968	0.0663371	2.06437e-06	0.0291684	6.37018e-31
smp-2^plx-2	0.0178488	0.00143014	5.6634e-28	0.0252334	5.32535e-41	5.40956e-34	2.97697e-26
unc-6^unc-5	0.0104506	0.00447606	0.0185426	9.79718e-26	0.017067	0.000480293	4.76072e-06
slt-1^plx-2	0.022334	0.00844394	2.80342e-10	1.02479e-37	0.00157417	1.91291e-15	1.16944e-36
smp-1^plx-2	0.0358472	0.0121304	5.38117e-05	0.0102023	9.11848e-17	1.93305e-19	0
smp-1^plx-1	0.00779918	0.00655856	0.0116494	0.0100825	0.0107994	0.00414287	1.32144e-31
mab-20^lad-2	0.0207422	0.0118794	0.0155206	0	7.15209e-28	1.04977e-18	0
smp-2^plx-1	0.00314382	0.00302156	0.00130255	0.0208556	0.00602399	0.000663406	0.00298023
mab-20^plx-2	0.0735507	0.0222703	0.00392402	0	1.22827e-27	2.67379e-18	0
svh-1^F11E6.8	0	0.000329614	1.575e-39	0.000492503	0.00137793	0.00119148	0
unc-6^sax-3	0.0550254	0.00514511	0.000249516	4.79047e-32	0.0118816	0.0148263	0.00423168
slt-1^sax-3	0.0603922	0.0090729	0.0024155	5.28806e-34	0.0134884	0.0184694	2.37411e-24
unc-129^unc-5	5.87855e-06	1.68051e-10	0.0353929	1.58438e-23	0.00857816	0.00133405	0
K05F1.5^dma-1	0.0104184	0.00767112	1.56493e-09	0.01373	0	0	0
sax-7^dma-1	0.0750933	0.0848068	0.00103974	0.000359235	0	0	7.4123e-38
mnr-1^dma-1	0.00519657	0.00479224	0.00012211	6.95652e-17	0	0	0
efn-4^sax-3	0.0537278	0.00185208	0.0158082	0	0.00675794	0.0203982	3.34085e-21
mab-20^sax-3	0.148689	0.0372666	0.0427754	5.8917e-32	0.032923	0.0519399	7.97995e-29
unc-6^unc-40	0.0484527	0.0102064	0.0124588	3.98154e-27	0.0173415	0.00569976	0.013345
mab-20^vab-1	0.0930989	0.0140653	0.00794813	0	0.0411239	5.75216e-07	0
unc-6^C27B7.7	0	0	0.0145027	0	8.27985e-25	0	2.80586e-05
slt-1^unc-5	0.00907329	0.00419327	0.021163	2.31214e-43	0.0144124	0.00120842	2.53157e-39
slt-1^vab-1	0.0411497	0.00792455	8.92188e-08	5.60519e-45	0.0215982	0.000364867	5.56068e-29
slt-1^unc-40	0.0427453	0.00937937	0.0156137	0	0.0143909	0.00666242	2.40844e-09
efn-2^vab-1	0.0873293	0.0180198	1.67262e-06	0	0.044475	5.51904e-05	3.49078e-36
vab-2^wrk-1	0.00951688	0.0206998	6.17068e-05	0.00334385	2.05778e-17	0.00472937	0.0290793
efn-4^vab-1	0.0331941	0.000261487	0.00295343	0	0.013862	0.000862913	9.63074e-37
vpr-1^vab-1	0.126395	0.0296251	1.97742e-07	0.0177406	0.0621178	2.36698e-09	3.76701e-07
efn-3^vab-1	0.00513307	0.00163956	0.00238814	0.00347311	0.00309379	1.74302e-06	7.04775e-37
vab-2^vab-1	0.0142199	0.00426243	1.36648e-18	0.00205154	0.00828875	4.47798e-09	0.021029
apl-1^mua-3	0.00628592	0.0338379	0.0160175	4.81579e-11	0.400444	0.0369505	0.0121075
let-805^mua-3	2.97263e-24	9.69509e-37	0	0.00982462	0.0814059	4.67795e-26	0
let-805^mup-4	0.00311161	1.03136e-23	1.01514e-25	0.0168485	0.0851601	3.95541e-23	0
grd-11^ptc-1	0.00145498	0.000285119	1.74857e-36	0.000679956	0.000161862	2.72016e-07	0
wrt-4^ptc-3	0	0	0	0.000616706	0.00496439	0	0
wrt-2^ptc-3	1.01092e-15	2.66813e-28	0	0.000405811	0.00165562	1.6199e-42	0
wrt-5^ptc-1	0.0832662	0.0776655	0.000224313	0.0892985	0.0511602	0.0115924	9.12612e-13
wrt-1^ptc-3	0	0	0	0.000310429	0.00569875	1.34525e-43	5.1207e-21
qua-1^ptc-3	6.08749e-27	2.43109e-34	2.20396e-41	0.000157861	0.0168898	3.16701e-30	0
C49C8.5^clec-83	0.000527499	0.000663553	8.80513e-38	0.00402831	0.00290269	0.00461197	0.00601398
ins-18^daf-2	0.0163508	0.00752961	0.000751021	7.07814e-18	0.0192868	0.0110865	0.345169
ins-7^daf-2	0.00216685	0.00296063	1.77965e-43	0.00157507	0.00494114	0.00317487	0.00432833
ins-6^daf-2	0	0	0	0	0	0	0.213998
ins-1^daf-2	0.00275552	0.0103922	8.24139e-16	0	0.0114636	0.00599348	0.24221
daf-28^daf-2	5.70731e-15	1.11362e-08	6.16428e-18	7.20124e-36	0.000884947	1.78783e-06	0.39946
ins-31^daf-2	2.10915e-17	3.21126e-05	2.34691e-05	0	0.000177956	0.000139512	1.07798e-08
ins-32^daf-2	0	0	0	0	0	0	0.0674499
ins-33^daf-2	0.0169344	0.00543329	3.43485e-05	0.00403774	0.0138427	0.00954312	0.0214801
ins-34^daf-2	0.00108607	0.00126663	8.63952e-22	0.00062703	0.00120307	0.000377437	0.00139225
ins-35^daf-2	7.26375e-10	0.000295684	0	0.00213312	0.000172951	1.60254e-15	0.0106783
ins-36^daf-2	0.000187981	0.002069	1.25711e-28	0.00178821	0.00191334	0.00104632	1.66876e-27
ins-37^daf-2	0.0017565	0.00977211	1.27652e-14	0	0.00883233	0.00805505	0.0167906
ins-30^daf-2	0	0	0	0	0	0	0.281429
ins-39^daf-2	4.07365e-32	4.15572e-10	0	1.38948e-14	0.00011338	6.60513e-07	0.0135919
ins-2^daf-2	8.43252e-15	2.19414e-14	0	0.00248411	0.000258877	5.80318e-23	0.0140692
ins-4^daf-2	0	0	0	0	0	0	0.143286
ins-3^daf-2	7.08203e-19	8.28213e-19	9.3717e-20	0.00551304	4.2667e-08	5.18432e-14	0.294661
ins-16^daf-2	2.24175e-08	0.000208306	6.82432e-43	5.19036e-15	0.000259883	0.00020073	0.00113051
ins-24^daf-2	0	0	0	0	0	0	0.256793
ins-27^daf-2	0.0102586	0.0070491	3.98678e-06	0.00797698	0.012558	0.00772594	0.106143
ins-22^daf-2	0	0	0	1.47971e-08	0	0	0.111806
ins-5^daf-2	0	0	0	0	0	0	0.163757
ins-28^daf-2	0.0187898	0.00808345	0.00355455	3.41245e-39	0.0200147	0.0164164	0.18429
ins-29^daf-2	0.00334489	0.00043917	3.87482e-09	5.16435e-11	0.00504865	0.004565	0.107809
ins-20^daf-2	0.000519112	4.02303e-06	1.29904e-31	0.000745744	0.00088398	0.00082091	0.00430788
ins-19^daf-2	0.000746153	0.00027203	0.000853438	0.000281832	0.00155763	0.00118946	0.00293209
ins-17^daf-2	0.0290718	0.0273561	0.0148208	0	0.0506305	0.0346486	0.172951
ins-25^daf-2	0.00507482	0.00192517	0.000653694	0	0.00452826	0.0032781	0.0443958
ins-26^daf-2	2.85603e-23	1.67559e-19	2.52716e-23	0.00528833	7.66154e-16	5.27819e-19	0.303007
ins-14^daf-2	7.18415e-26	8.78144e-11	0	0.000918417	3.39812e-07	5.84104e-13	0.138217
ins-13^daf-2	0.0003323	0.000287688	4.67533e-40	0.00250545	0.00071397	0.000659842	3.4316e-09
ins-12^daf-2	0.00059147	0.000488358	4.27281e-23	0.000193656	0.000534791	0.000208444	0.000820132
ins-11^daf-2	0.0010861	0.000324039	1.68156e-44	0.000973555	0.00121043	0.000767552	7.99916e-37
ins-10^daf-2	0.00810737	0.00623121	0.00288317	7.78888e-11	0.00926837	0.00806063	0.0753604
ins-9^daf-2	0	0	0	0	0	0	0.148406
ins-8^daf-2	3.31428e-06	7.93739e-27	0	0.000365047	2.15044e-05	7.54881e-05	4.28714e-05
ins-15^daf-2	0	0	0	0	0	0	0.0325935
dbl-1^daf-2	0.0112125	6.38202e-09	0.0119455	0.0398355	0.0173204	0.0223879	0.0286164
C15C8.4^lrp-1	0	0	0	0.00546394	0.114293	0	0
daf-7^daf-2	3.01801e-17	4.68358e-12	2.29721e-19	0.000650204	0.0012171	1.70949e-06	0.194624
let-756^daf-2	0.00894677	0.00147175	0.00955312	0.000530986	0.00977709	0.0109158	0.0131561
mec-9^mec-4	0.00856717	7.29794e-12	0.00631887	0	0.00200436	0	0
mec-5^mec-10	0.0112465	3.5905e-31	4.40145e-14	0.00617249	0	0	0
mec-1^mec-10	0.0139604	4.91401e-18	0.00852661	0	2.18363e-08	2.69784e-22	1.0469e-36
mec-5^mec-4	0.00459744	2.62887e-20	2.90371e-10	0.00312336	3.31153e-28	0	0
mec-1^mec-4	0.00472557	3.22195e-11	0.00455535	0	0.00116451	0	1.4013e-45
mec-9^mec-10	0.026109	8.14012e-21	0.0115056	0	3.50272e-09	1.32788e-28	0
cdh-4^ptp-3	0.202906	0.0395478	0.00433069	0.0281864	0.0200074	2.32258e-13	1.80681e-07
nlg-1^nrx-1	0.0488594	0.00729813	0.00438547	0.00101109	4.70798e-23	0.002499	0.0069955
syg-2^syg-1	0.027402	3.08964e-09	0.03379	0.0146971	6.42879e-38	7.86972e-37	1.57333e-34
unc-10^unc-29	0.014805	5.47861e-33	0.0342713	0	0.00580531	0	0.00309286
lag-2^glp-1	1.48002e-40	9.3457e-23	0	0.0357672	0.00103128	0.00397492	0.000328619
apx-1^lin-12	0	4.79243e-06	0.0084093	0.00687019	2.43746e-29	0.0154103	0
arg-1^lin-12	0	3.2412e-42	2.9158e-16	0.000399419	0	7.8397e-05	1.4013e-45
dsl-2^lin-12	1.95815e-14	0.000390954	1.08333e-33	0.00143514	0.000145157	0.000470981	2.69681e-30
sup-17^lin-12	1.4081e-29	0.0032716	0.00576835	0.00113258	0.00778406	0.00828831	0.000353879
dsl-4^lin-12	0	3.05231e-23	9.75204e-06	0.000315553	2.60689e-32	0.000131649	0
dsl-7^glp-1	0.00273267	0.00166699	3.30783e-07	0.00270273	0.00289428	0.00538341	1.06979e-31
dsl-6^glp-1	8.87047e-28	0.000127952	0.000752306	8.03324e-05	0.000135014	0.0009143	0.00192993
dsl-3^lin-12	0	0.000166003	0.00166865	1.26087e-09	4.6583e-09	0.00255376	1.55618e-24
dsl-5^glp-1	7.4961e-08	0.00143387	1.69317e-12	4.04417e-09	0.000763266	0.00134519	0
dsl-4^glp-1	0	6.13127e-07	0	0.000308235	8.40347e-29	0.000155215	0
dsl-3^glp-1	0.000141564	0.00340466	0.0013452	0.000214057	0.00126754	0.00349787	2.43452e-12
adm-4^lin-12	0	6.77647e-23	0.00436459	0.00639669	2.56669e-30	0.00797291	0
dsl-2^glp-1	0.000778303	0.00127319	0	0.00344665	0.000586739	0.000250242	2.38694e-23
dsl-1^glp-1	0.0010175	0.000979608	0	0.00304396	0.000667213	0.000163225	9.89187e-19
sup-17^glp-1	0.00799923	0.0446314	0.0133179	0.0130358	0.0298752	0.0400753	0.00656743
apx-1^glp-1	8.38036e-11	0.0290445	0.00332261	0.0217843	0.0157823	0.0262353	1.42529e-05
dsl-7^lin-12	0	2.04501e-13	0.00149432	0.000881185	7.6487e-13	0.00308773	0
arg-1^glp-1	0	3.37379e-12	0	0.00125373	2.27117e-24	0.000338356	2.01325e-39
lag-2^lin-12	0	0	5.75064e-30	0.0136437	1.21009e-29	0.00254918	3.02116e-38
dsl-1^lin-12	9.51908e-29	0.000218379	2.56376e-33	0.00105168	0.000174758	0.00045959	2.53662e-34
dsl-5^lin-12	0	0.000184893	0.000259718	3.02939e-11	6.04268e-34	0.000775796	0
osm-11^lin-12	2.8026e-45	0.00162156	0.0158916	0.00515029	0.0045097	0.0212791	5.90552e-05
dsl-6^lin-12	0	4.32131e-28	0.000784528	0.000183979	4.82327e-39	0.000627829	0.000573361
cdh-1^vang-1	0.00661653	5.55448e-14	0.00327011	0	0.000907328	7.47194e-27	0.0019568
vit-2^rme-2	0.0665552	0.0482284	0.00608686	0.0286836	0.0945175	0.000833647	0.0783142
hsp-1^amph-1	4.14423e-05	0.829456	0.00612069	6.48249e-05	0.281451	0.0518015	0.00380239
hsp-1^F14B4.1	0.0328456	0.144228	5.25372e-18	1.81383e-15	0.0211846	4.35155e-30	0.0271072
hsp-1^let-23	1.60976e-07	0.00885398	0.0101532	1.70984e-08	0.0794363	0.80783	0.0380783
hsp-1^mrp-6	0.242057	0.310383	0.0882233	0.00469948	1.28586e-14	0.0237209	0.0640764
hsp-1^lrp-1	0.000497782	0.00639641	0.000583785	0.00107474	0.797612	4.53313e-08	0.014441
daf-7^sma-6	0	1.39076e-29	5.64059e-09	0	1.70428e-11	3.42719e-07	0.0446053
tig-3^daf-4	0.0090809	4.17771e-22	0	0.00200035	1.12001e-19	1.38854e-06	0
daf-7^daf-4	0.0130901	4.56394e-25	2.3636e-16	0	9.80909e-45	2.08673e-23	0.135067
dbl-1^daf-4	0.047161	5.65687e-37	0.0150853	0.0430296	7.45853e-31	0.00779985	1.13534e-35
tig-2^daf-4	0.0981918	1.95684e-23	0.0325353	0.0360124	7.24196e-13	0.0187111	0
tig-3^sma-6	4.6776e-18	0.00068869	6.48518e-18	0.000613491	0.000736303	0.000953914	0.00039588
dbl-1^daf-1	0.0210632	1.16659e-21	0.00710531	0.0297689	5.24827e-16	0.0166193	1.16196e-07
dbl-1^lon-2	0.0291701	0.0162089	0.0020529	0.0347701	0.014016	0.0098332	0.00126639
dbl-1^crm-1	0.0286749	0.0264957	0.00326441	0.0379101	0.0185264	0.00359482	0.00334862
dbl-1^sma-10	9.62164e-13	6.70153e-06	6.5189e-10	0.0165596	0.00974279	0.0283942	0.00838054
daf-7^daf-1	0.00333926	1.27765e-14	1.12461e-17	0	1.53679e-40	3.22864e-06	0.0963755
tig-2^daf-1	0.0355392	1.79917e-13	0.0130984	0.0221396	4.38528e-07	0.0244866	2.42004e-42
col-119^daf-4	0.500573	0.00211372	0.0282996	0.000921842	0.0896749	0.0915805	0.0163638
dbl-1^let-23	1.59064e-40	3.92364e-44	1.86465e-15	0.0251935	8.67469e-14	0.103079	4.56823e-43
dbl-1^drag-1	3.92364e-44	6.23949e-05	0.000868232	0.00445522	0.00323562	0.00397606	0.000770575
dbl-1^sma-6	1.13435e-41	4.489e-16	0.00882751	0.0121252	0.00458839	0.0104199	0.00632103
dbl-1^gpn-1	3.90962e-43	0.00105009	0.000575573	0.00413298	1.26739e-05	0.00779087	0.000625192
tig-2^sma-6	1.18122e-33	0.000173495	0.0173261	0.0104631	0.0106753	0.0157879	0.00123691
col-19^daf-4	0.595135	2.23117e-05	0.0250664	0.00274025	0.0817105	0.103753	0.0156562
srp-1^try-1	8.82715e-05	0.000811369	0.000197522	0.00154311	0.000758637	1.9468e-09	0
srp-6^F14B4.1	0.00524575	0.0237355	0	0.00174304	2.06949e-24	0	6.42955e-12
egl-20^mom-5	0.00453457	5.28473e-22	2.27019e-16	0.0178984	0.000802718	0.00152355	4.38969e-38
mom-2^vang-1	0.0129061	0.000455513	0.00353557	0.000107654	0.00208066	5.39125e-33	4.56178e-16
lin-44^cfz-2	0.0130518	3.26382e-34	0	1.71022e-28	0.00065636	2.43942e-35	0
cwn-2^cfz-2	0.0226484	8.43876e-15	3.61767e-18	0.00800297	0.00282985	1.93922e-13	1.47323e-11
sfrp-1^cfz-2	0.0115805	1.17848e-20	4.60952e-37	0.00361119	7.22506e-12	8.86591e-28	0.00687596
mom-2^cfz-2	0.0225312	0.00488363	2.72332e-29	4.7175e-09	0.00503106	1.57715e-13	8.00855e-12
cwn-1^cfz-2	0.0311415	8.08857e-15	1.10032e-11	0.0187665	0.0040951	2.38888e-14	0
lin-44^lin-18	0.0116541	0.00135956	3.52829e-18	3.03101e-07	0.00296399	1.5422e-11	0
sfrp-1^lin-18	0.00986489	0.00545157	3.96417e-13	0.00615097	0.00155755	8.34649e-14	0.0090758
mom-2^lin-18	0.0155968	0.013528	1.28221e-22	3.84097e-24	0.00400229	1.40116e-22	1.36555e-23
egl-20^cfz-2	0.00480466	0	0	0.00876333	1.96182e-44	0	0
egl-20^cam-1	0.00957797	1.42932e-43	7.6084e-37	0.0211614	3.1726e-39	1.1911e-43	0
srp-7^F14B4.1	0.00593885	0.0385444	1.18599e-36	0.00505143	8.59307e-26	0	2.309e-39
cwn-2^cam-1	0.039061	1.60442e-10	0.00735761	0.0187711	0.00371384	4.95017e-05	0.00204906
mom-2^cam-1	0.056659	0.0129228	8.20615e-07	0.000105518	0.00784491	2.11491e-07	9.78929e-05
cwn-1^cam-1	0.034085	7.81091e-22	0.0124596	0.0345133	6.03261e-10	4.655e-12	0
egl-20^lin-17	0.00024564	2.44533e-31	0.00226777	0.00929462	1.4307e-13	0	0
egl-20^mig-1	0.00287754	7.13188e-05	6.19e-11	0.0106759	9.80909e-45	8.60818e-42	0
egl-20^fmi-1	0.0121814	2.49845e-32	0	0.0201032	0	1.69049e-39	0
egl-20^lin-18	0.00413486	0.00107018	2.50533e-29	0.00824937	0.00164305	3.30026e-20	0
lin-44^cam-1	0.0230512	5.02276e-24	3.68805e-16	7.1023e-09	0.00150888	2.02961e-17	0
mom-2^mom-5	0.022115	0.0114615	0.00440458	0.00151812	0.0122508	0.0156088	0.00767796
cwn-2^lin-18	0.0165043	0.0110628	0.00263813	0.0124312	0.00590064	3.24704e-06	2.47506e-06
lin-44^mig-1	0.00775476	0.00242032	0.00102709	0.00079586	0.00182619	4.60274e-10	1.46692e-31
srp-2^F14B4.1	0.00274269	0.0111039	1.97105e-20	1.54143e-44	0.000803998	4.36876e-39	0.000820544
srp-1^F14B4.1	0.000244756	0.000970472	0	0.00159891	3.93133e-34	0	0
egl-20^vang-1	0.00201528	0	1.01043e-27	0.00669695	0	0	0
cwn-1^vang-1	0.00840731	1.62094e-37	0.008976	0.0122944	2.04665e-20	1.4013e-45	0
cwn-1^mom-5	0.00988259	3.04151e-16	0.0141474	0.0202709	0.00425727	0.00973563	0
lin-44^lin-17	0.00447929	8.76169e-13	0.00470592	0.000283581	0.00160259	1.37891e-28	0
mom-2^lin-17	0.003049	0.00561556	0.0171092	0.00021827	0.00268248	2.30199e-34	1.88941e-28
cwn-1^mig-1	0.00550547	0.00534331	0.012787	0.0147679	2.48307e-18	2.72515e-17	0
cwn-2^mom-5	0.0161229	2.41276e-05	0.0119083	0.0184492	0.00891347	0.0132416	0.00915041
cwn-1^lin-18	0.0127289	0.00704799	0.00458018	0.0100707	0.00327738	3.49911e-08	0
sfrp-1^mig-1	0.00365382	0.00595242	0.00183334	0.00472764	0.00217573	3.19833e-11	0.00413015
sfrp-1^mom-5	0.0078359	1.10784e-06	0.00285492	0.00695428	0.00183384	0.00446528	0.0120365
apl-1^F14B4.1	0.0173764	0.0839534	3.97573e-20	4.31664e-24	0.00833501	8.20985e-38	0.0227682
cwn-2^lin-17	0.00124302	4.06889e-07	0.0175454	0.00702875	0.00176746	1.35225e-21	2.31518e-16
cwn-2^mig-1	0.00781394	0.00939029	0.00991881	0.0107624	0.00105871	9.03265e-11	0.00206879
cwn-2^vang-1	0.00900416	2.50609e-09	0.00413259	0.00427376	0.00302711	1.36058e-14	3.86502e-10
lin-44^vang-1	0.00748711	4.67412e-38	0.000250915	6.35975e-06	0.000558543	1.38308e-42	0
lin-44^mom-5	0.0113901	6.64608e-22	0.00021423	7.76767e-05	0.00317343	0.00271834	0
mom-2^mig-1	0.00411899	0.0119928	0.00199508	0.00051872	0.00294385	9.10692e-13	1.82216e-17
cwn-1^lin-17	1.08253e-06	1.10395e-12	0.0252336	0.0174871	0.00148295	3.28605e-24	0

## Sheet: B-Sender Cells
	Factor 1	Factor 2	Factor 3	Factor 4	Factor 5	Factor 6	Factor 7
ASI	0.0528719	0.0767028	0.0647039	0.00710793	0.080187	0.0744049	0.445338
AWA	0.0562393	0.0750012	0.0513393	0.0121352	0.0804189	0.0700273	0.405201
ASJ	0.0587824	0.0673275	0.0494886	0.00989721	0.0688449	0.0642787	0.400858
ASE	0.0498829	0.0854742	0.0194105	0.0117611	0.085702	0.0732649	0.238987
ADF	0.0626771	0.0685584	0.0655778	1.4013e-45	0.074161	0.068262	0.211204
AWC	0.0573623	0.0858758	0.0299886	0.0200299	0.0849726	0.0726451	0.180666
ASK	0.0655566	0.0773348	0.0436674	6.01304e-06	0.0780029	0.0700819	0.179945
RIR	0.0822041	0.080336	0.0614085	0.0112144	0.0851274	0.0769293	0.162309
AIN	0.069269	0.0763874	0.0702686	0.0305279	0.0728412	0.075777	0.162207
AIA	0.0741776	0.0815831	0.0304926	0.0173749	0.0804529	0.0703566	0.156471
AFD	0.0609555	0.0765317	0.0428684	0.021786	0.0787078	0.0716558	0.135078
URB	0.0738214	0.0754008	0.101955	0.0016434	0.077956	0.0744501	0.134566
AWB	0.061965	0.0811965	0.0406238	0.0235276	0.0826057	0.0737495	0.121832
M1	0.0883536	0.0766655	0.0981596	0.00762886	0.07313	0.0891486	0.115057
URX_AQR_PQR	0.0705189	0.0736031	0.0596661	0.00791732	0.0779145	0.0728041	0.113711
ASG	0.0692851	0.0777791	0.0534969	0.0284321	0.084266	0.0729303	0.0972046
PHA_PHB	0.0855876	0.0880956	0.0755464	0.0323594	0.0915698	0.0852568	0.0873911
RMH	0.0814438	0.0719417	0.0805109	0.0138618	0.0729303	0.069474	0.0862254
ADL	0.0633717	0.0777373	0.0475913	0.0129019	0.0776999	0.0720839	0.084018
I5	0.0758654	0.0674166	0.0458303	0.0377845	0.0650607	0.0757839	0.0774497
M2	0.0781199	0.0641652	0.0573168	0.0251747	0.0643417	0.0619588	0.0748387
M4	0.0793834	0.0822879	0.0656664	0.022169	0.0743854	0.0839635	0.0744182
PVW	0.0916614	0.0885714	0.086215	0.0226705	0.0923962	0.0938456	0.074043
OLQ	0.0745501	0.0768326	0.0630306	0.00314712	0.0820083	0.0717846	0.0726745
ASH	0.0624181	0.078555	0.0375817	0.00819754	0.0790826	0.066562	0.0701191
NSM	0.0724485	0.0691887	0.0775679	0	0.072653	0.0718257	0.0697415
BAG	0.060202	0.0792687	0.0422338	0.0134536	0.082546	0.0718293	0.0696363
AIZ	0.0710646	0.0942252	0.0462819	0.00870696	0.0931117	0.0787386	0.0627461
CEP_ADE_PDE	0.0796536	0.0681354	0.0632799	0.0214501	0.0720497	0.0694293	0.0534106
RID	0.0790156	0.0779079	0.0671309	0.00548603	0.0728861	0.0767944	0.0516259
AIM	0.0861679	0.0746077	0.0663427	0.00807877	0.0749614	0.0736705	0.0514689
LUA	0.0776543	0.0805172	0.0572365	0.0226704	0.0864996	0.0766634	0.0498492
SMB	0.0766064	0.0834226	0.114926	0.000722743	0.0814244	0.093009	0.049125
RIB	0.0758169	0.0864778	0.0563374	0.0304717	0.0791202	0.0776584	0.0489102
IL1	0.0876871	0.0791999	0.0525198	0.0173579	0.0824076	0.0740769	0.0489026
RIP	0.0706435	0.0746244	0.0751728	0.0248251	0.0683016	0.0780435	0.0481103
RIA	0.0779572	0.0820922	0.0437257	0.0383456	0.0805156	0.0698692	0.0451918
IL2	0.0815419	0.0770905	0.0769103	0.0112169	0.0725198	0.0763693	0.0443462
RIC	0.0808389	0.07756	0.0603727	0.0134849	0.0797701	0.072791	0.0438761
PVR	0.0620889	0.0797487	0.101912	0.000888074	0.0830401	0.0915896	0.0435213
MI	0.090049	0.0730019	0.0444005	0.00148755	0.0756483	0.0740587	0.0432447
M5	0.0863834	0.0765911	0.0921051	0.00869522	0.0762089	0.0827757	0.0421634
PLN	0.0775759	0.0755752	0.105407	0.00523843	0.0750317	0.0950596	0.0421572
Dorsal uterine cell	0.0860664	0.0959505	0.0656461	0.131221	0.0992664	0.0844369	0.0403606
RIH	0.07445	0.0762754	0.049427	0.0128186	0.0778454	0.0699655	0.0395924
PVC	0.0824271	0.0884561	0.108334	1.71223e-34	0.0867226	0.0960937	0.0364239
SIA	0.0773187	0.0822745	0.121181	1.5431e-16	0.0856355	0.0885428	0.035527
Phasmid sheath	0.0970109	0.069439	0.0775027	0.096964	0.0778131	0.074594	0.0353577
AVF	0.0764962	0.0805864	0.0651573	0.00215631	0.0807642	0.0758458	0.0352244
AVD	0.095257	0.0847742	0.0949657	0.00724531	0.0859138	0.086633	0.0345856
RMG	0.0673136	0.0641383	0.0465459	0.0209366	0.0681706	0.0608434	0.034535
DVA	0.0741296	0.08262	0.0869727	4.70353e-06	0.082575	0.10199	0.0340324
RMF	0.0811054	0.0724593	0.0879641	7.07458e-10	0.0768899	0.0785551	0.0339947
AVE	0.0786361	0.073121	0.0957318	0.0115902	0.0781363	0.0789463	0.0333835
DVC	0.0913872	0.0922369	0.095713	0.0117202	0.0960818	0.0933326	0.0318845
RIM	0.0730802	0.0800463	0.052235	0.0131006	0.0902369	0.0753547	0.0318504
PLM_ALM	0.082023	0.0769405	0.0875657	0.0164359	0.0752898	0.0807015	0.0313855
SDQ	0.0645904	0.0820454	0.0731238	8.744e-17	0.0822169	0.0857497	0.0296322
HSN	0.0824265	0.0895528	0.0966849	0.0306741	0.0821905	0.0897675	0.0291911
AUA	0.0778933	0.087204	0.0704897	0.0106676	0.0848787	0.0764096	0.0289762
Hypodermis head	0.0892414	0.0705055	0.0640459	0.0365086	0.0789599	0.0713878	0.0288217
Embryonic cells	0.0840635	0.073956	0.0392898	0.0899827	0.0670569	0.0576755	0.028461
RIF	0.0884461	0.0843833	0.0626522	0.00876364	0.0953829	0.0840892	0.0275594
AVA	0.0970903	0.080787	0.0874465	0.0215866	0.0876643	0.0960181	0.0268198
PVM	0.0702773	0.0773306	0.0812936	0.00177089	0.0808702	0.077484	0.0264782
Uterine-vulval cells	0.0621668	0.0781124	0.0364043	0.068132	0.0817856	0.0619965	0.0263862
GLR	0.0692033	0.0675657	0.119064	0.152064	0.0548884	0.0651238	0.0259696
AVJ	0.0857337	0.0862318	0.0881523	0.0152366	0.0868716	0.0860004	0.0257467
Cephalic and inner labial socket	0.0896721	0.0686847	0.0492999	0.0509405	0.0713613	0.0614961	0.025203
I4	0.0797186	0.0794775	0.09965	0.0168764	0.0756208	0.0901694	0.0249875
RIV	0.0835332	0.084653	0.055996	0.0123717	0.090188	0.0798722	0.0249477
RMD_LR	0.096009	0.0771532	0.0976221	5.33118e-05	0.0825805	0.0739867	0.0240451
VC	0.0789583	0.0756801	0.13487	0.00924111	0.0747634	0.0858617	0.0232402
AVH	0.0815755	0.0851239	0.0606158	4.39159e-09	0.0835427	0.0813345	0.0231374
RIG	0.0667075	0.0787502	0.0608147	0.0148932	0.083551	0.0766485	0.0226313
PVQ	0.0667566	0.0939275	0.0610983	0.00349584	0.0818471	0.0857109	0.0224519
I1	0.0671674	0.0634711	0.0669938	0.0187499	0.0704278	0.0663079	0.0223537
AVB	0.0752351	0.0807137	0.0809742	0.0244898	0.0788284	0.0914945	0.0220467
AS	0.0764848	0.0726677	0.145926	2.37341e-05	0.0720648	0.0884146	0.0196105
AVK	0.0648005	0.0735234	0.057204	0.0264195	0.0703265	0.0743027	0.0192584
SMD	0.0842758	0.0773172	0.0664479	0.0184427	0.0857527	0.0799188	0.0191318
DA_VA	0.0841341	0.0714584	0.150294	0.0210073	0.0710259	0.0892961	0.019061
Body wall muscle anterior	0.056542	0.0497426	0.0290969	0.104533	0.0442796	0.0472153	0.0190356
Amphid sheath	0.08305	0.0674186	0.0596665	0.0462846	0.0689716	0.0641124	0.0184583
PDB	0.0894269	0.0524291	0.161496	0.030607	0.0647032	0.0763854	0.0184353
PHC	0.0862222	0.074339	0.103193	0.015053	0.0841483	0.0845993	0.0183667
M3	0.0647978	0.0806015	0.083557	0.00793403	0.0795639	0.0868172	0.0182191
g2 (pharyngeal gland)	0.0645123	0.0582042	0.0596105	0.0195307	0.061096	0.0607715	0.0170171
pm1_pm2 (pharyngeal muscle)	0.0762401	0.0768286	0.0837177	0.050644	0.0908113	0.0887679	0.0165802
RMD	0.0856832	0.0783236	0.0946946	0.000983554	0.074069	0.0700493	0.0164649
VD_DD	0.0852038	0.0784009	0.142597	5.45135e-12	0.0774285	0.0859778	0.0164514
Intestine anterior	0.0684966	0.0633853	0.0316465	0.0642008	0.0663666	0.0570479	0.0162637
SIB	0.0778453	0.0795093	0.141755	1.28233e-23	0.0794435	0.0915523	0.0160203
AIY	0.0801524	0.0811566	0.0479647	0.0019343	0.0815159	0.0744905	0.0159741
Intestine middle	0.063259	0.0502594	0.0222311	0.0295057	0.0476646	0.0442115	0.0157691
DB_VB	0.0767509	0.0801419	0.120856	0.0181641	0.0762898	0.0935921	0.015574
sh1 (gonadal sheath distal)	0.0661052	0.06301	0.0755029	0.0431412	0.0552901	0.060933	0.0155505
PDA	0.0900805	0.0698856	0.161601	1.4013e-45	0.0758265	0.0888544	0.0153045
AIB	0.0683655	0.079256	0.040491	0.0259317	0.077708	0.0719776	0.0153036
Uterine toroid	0.0576082	0.0651286	0.0315822	0.0281408	0.0621674	0.0535842	0.0149585
Cephalic sheath	0.0826514	0.066586	0.0736708	0.0134641	0.0704813	0.0697817	0.0146315
Intestinal-rectal valve	0.0950758	0.0821421	0.0481102	0.0996041	0.0885439	0.0754193	0.0145857
Excretory gland	0.0727482	0.0634044	0.0431991	0.0399244	0.058783	0.0599773	0.0144867
vm1 (vulval muscle)	0.0694927	0.0539182	0.0973652	0.438577	0.0546015	0.0892472	0.0142077
g1A (pharyngeal gland)	0.0605195	0.0609592	0.0400237	0.0265849	0.062925	0.0574033	0.0141638
e1_e3 (pharyngeal epithelium)	0.0661227	0.0753358	0.0805308	0.0330997	0.0810158	0.0826556	0.0137891
Hypodermis tail	0.0962939	0.0552299	0.06883	0.0168167	0.0638813	0.0679939	0.0136872
pm3_pm4_pm5 (pharyngeal muscle)	0.0599998	0.0543052	0.0346197	0.032373	0.0513635	0.0557256	0.0134704
Body wall muscle middle	0.0604568	0.0528299	0.0230482	0.047269	0.0455094	0.0496653	0.0132142
pm6_pm7 (pharyngeal muscle)	0.0575855	0.0629186	0.0464198	0.0529663	0.067102	0.0641391	0.0129436
Intestine posterior	0.0753683	0.0608979	0.0209912	0.054489	0.0616774	0.0502385	0.0124742
URY	0.0806897	0.0792573	0.0766198	0.0148452	0.0777283	0.0751846	0.012435
ALA	0.0868575	0.0844346	0.0735154	0.0228013	0.0763539	0.0761715	0.0124135
SAB	0.0783447	0.053923	0.13719	0	0.0649948	0.0935319	0.0122036
XXX	0.0697364	0.0668111	0.0396719	0.0276273	0.0678036	0.060823	0.0120288
VC_4_5	0.086401	0.072751	0.0855104	0.0390669	0.0796164	0.077566	0.0119376
cat-4(+)ptps-1(+) intestine anterior	0.0637098	0.0666599	0.029181	0.0207036	0.0574597	0.0570675	0.0117257
Marginal cells	0.0585438	0.0600878	0.0366142	0.0477311	0.0603046	0.061274	0.0117243
Seminal vesicle (male)	0.0464688	0.0578871	0.0660975	0	0.0567322	0.0616286	0.0112818
Anal muscle	0.07582	0.0591351	0.0560722	0.217187	0.053372	0.0698349	0.0111436
Seam cells (grd+)	0.103027	0.0454079	0.0496902	0.022313	0.0531931	0.0549469	0.0111062
sh2 (gonadal sheath distal)	0.0694209	0.0668082	0.101442	0.0741613	0.0566889	0.0657667	0.0110758
RIS	0.0774002	0.0793718	0.0642869	0.0255441	0.0745115	0.0707135	0.0109938
sh3_sh4 (gonadal sheath proximal)	0.0750235	0.0688517	0.143702	0.119381	0.061816	0.0779577	0.0108559
hyp4_to_hyp6	0.0937166	0.0534568	0.0251846	0.0322865	0.055797	0.0597935	0.0104658
Body wall muscle posterior	0.0669214	0.053362	0.0608848	0.273044	0.0541251	0.0662297	0.0100777
Uterine seam cells	0.0514512	0.0643619	0.0465673	0.0318834	0.0655267	0.0634384	0.0100758
Arcade cells	0.0622095	0.0636226	0.0403468	0.0568982	0.0647578	0.061859	0.0100731
BDU	0.0915646	0.0742924	0.112718	4.78673e-07	0.0754321	0.0787063	0.0099041
Oocytes	0.083359	0.0817231	0.0662487	0.0286665	0.0737213	0.0756226	0.00983152
hyp7 (hypodermis)	0.0738513	0.0519428	0.0266211	0.0647128	0.0545344	0.0554599	0.00967651
Mature sperm	0.05201	0.0514611	0.032811	0.014126	0.0395773	0.0399582	0.00964132
Distal tip	0.0836634	0.0718169	0.0963398	0.336441	0.0914196	0.0889212	0.00957554
sh5 (gonadal sheath proximal)	0.0627528	0.059794	0.0898078	0.0505011	0.0525418	0.0615149	0.00910872
RME	0.0844337	0.0793219	0.0650031	0.0221714	0.0688864	0.0692119	0.00868114
URA	0.0811047	0.0788976	0.0961595	1.07467e-14	0.0741747	0.070911	0.00859571
Amphid socket	0.0778697	0.0732121	0.0616688	0.0176818	0.0774339	0.0751942	0.00854414
Glia_4	0.0830407	0.0742126	0.0559085	0.00268774	0.0762206	0.0624263	0.0084866
Excretory duct	0.0811884	0.0591031	0.0330139	0.0855946	0.0668427	0.066449	0.00838498
Meiotic germ cells	0.0595181	0.100234	0.0512632	0.0081606	0.0816357	0.0843707	0.00836501
Glia_3	0.0788649	0.076364	0.0619113	0.0103939	0.0842545	0.0751667	0.00830906
Seam cells (bus+)	0.0790308	0.0580011	0.0299889	0.0608025	0.059175	0.0555578	0.00821099
Apoptotic germ cells	0.0652695	0.0748472	0.0574042	0.0124318	0.0660176	0.0710375	0.00809149
Differentiated germ	0.0552582	0.0817203	0.020119	0.0139892	0.0685828	0.0674055	0.00803892
OLL	0.0735617	0.0802399	0.0498849	0.00238496	0.0833727	0.0713303	0.00801849
Spermatheca-Uterine junction	0.0649043	0.065651	0.0419247	0.0898931	0.0736073	0.0613972	0.00801039
Excretory cells	0.0732634	0.0629927	0.0492446	0.027723	0.061586	0.0598616	0.00799712
AVL	0.0813926	0.0798227	0.0702179	0.0676	0.0749926	0.0736311	0.00748052
I2	0.0803221	0.0835406	0.0710472	0.00744218	0.0857383	0.0796699	0.00728357
Rectal gland	0.0786124	0.0793556	0.0671129	0.0466415	0.0835611	0.0801683	0.0072155
hmc	0.060936	0.0628086	0.0599619	0.147748	0.0555128	0.0620991	0.00713292
e2 (pharyngeal epithelium)	0.0678934	0.0718923	0.0705237	0.0264159	0.0846746	0.0808329	0.00712747
g1P (pharyngeal gland)	0.0579707	0.0564134	0.0593137	0.0239355	0.0577836	0.0611017	0.0068398
PVP	0.0778521	0.0824909	0.105385	0.0167863	0.0781218	0.0914193	0.00664932
Mitotic germ cells	0.0599496	0.106237	0.0537019	0.0101043	0.0861767	0.0899064	0.00655776
Glia_1	0.0776161	0.0691391	0.0819855	0.0100867	0.0707481	0.0734204	0.00648644
PVT	0.0589153	0.0773114	0.0849541	0	0.0802712	0.0795746	0.00628925
Vulval cells	0.111745	0.0615049	0.066741	0.063796	0.0783694	0.0733274	0.00589328
Phasmid socket	0.09067	0.0740945	0.0875827	5.23615e-10	0.0795172	0.0769325	0.00558474
CAN	0.0829116	0.0805574	0.11828	6.84686e-07	0.0719022	0.0833935	0.00552902
Spermatheca neck distal	0.0533674	0.0851648	0.0596758	0.0318808	0.078825	0.0675311	0.00551612
Glia_2	0.0788552	0.0629582	0.0709294	0.0315199	0.0753225	0.0697943	0.00520944
Spermatids	0.0562406	0.0578836	0.05528	0.00181789	0.0418773	0.050528	0.00512279
PVD_FLP	0.0853883	0.0856037	0.0958054	3.53015e-17	0.0881088	0.0840444	0.0050387
Spermatheca neck proximal	0.0465885	0.101695	0.0617046	0.0726934	0.0914919	0.0808951	0.00478104
SAA	0.0848987	0.0793806	0.0733147	0.0178735	0.0753016	0.0815693	0.00444706
Spermatocytes	0.0552599	0.0808657	0.0555266	1.56332e-08	0.0594414	0.0627508	0.00411831
AVM	0.0749514	0.0740896	0.0808028	0.00813316	0.0731976	0.0759273	0.00387734
Spermatheca bag proximal	0.0541127	0.0841379	0.0389055	0.0565087	0.0791715	0.0562624	0.00347475
Coelomocytes	0.0628687	0.0873667	0.0681894	0.0947388	0.0833352	0.0814137	0.00303451
vm2 (vulval muscle)	0.0648547	0.0651922	0.0815613	0.337944	0.0620502	0.0877143	0.00284345
Uterine muscle	0.0616835	0.0770428	0.0946123	0.412297	0.0718929	0.103977	0.00254414
Spermatheca bag distal	0.0653933	0.100226	0.0492671	0.193611	0.097019	0.0755895	0.00141885
DVB	0.0898916	0.0941136	0.0779277	0.021658	0.0858436	0.0895252	0.000953243
PVN	0.0831342	0.0767365	0.0883632	1.53262e-29	0.0806691	0.0877061	8.75763e-05
Syncitial pachytene spermatocytes	0.0642079	0.110401	0.0687172	0.00824832	0.0890989	0.0961403	6.9871e-21

## Sheet: C-Receiver Cells
	Factor 1	Factor 2	Factor 3	Factor 4	Factor 5	Factor 6	Factor 7
Intestinal-rectal valve	0.0650087	0.123324	0.059486	0.0895921	0.170456	0.223831	0.285362
Intestine posterior	0.0430478	0.0672274	0.027736	0.0607317	0.046505	0.211416	0.206529
Intestine anterior	0.0306578	0.0895765	0.0140623	0.0503096	0.0441082	0.24302	0.198399
Syncitial pachytene spermatocytes	0.0387748	0.0505036	0.0999096	0.0732305	0.0671044	0.0109667	0.167913
ASE	0.0183722	0.0280132	0.0360885	0.039773	0.0728523	1.4013e-45	0.166863
Excretory duct	3.76452e-10	1.44334e-43	0.0436097	0.0546145	0.319377	0.000105835	0.149355
Embryonic cells	0.0431652	0.0809391	0.0915935	0.104679	0.111647	0.0215215	0.143988
ASI	0.0663907	0.0627379	0.0446731	0.0754505	0.0768994	0.0337531	0.137842
XXX	0.0235118	0.0648305	0.0227673	0.0500706	3.92502e-16	1.10561e-16	0.136829
Oocytes	0.0962451	0.0718993	0.0753846	0.0903892	0.0924536	0.029425	0.1289
PVT	0.120978	0.0909041	1.4013e-45	0.0316497	0.0651807	0.0785216	0.128107
I4	0.124059	0.0803329	0.0206048	0.0113049	7.6357e-38	1.06211e-32	0.121161
VC_4_5	0.107955	0.0796026	0.0447597	0.054612	0.116924	2.36435e-38	0.120164
RIC	0.0764854	0.0918487	0.0261204	0.0529455	0.0243793	0.0317599	0.11905
Mitotic germ cells	0.025262	0.0613926	0.0617454	0.0613006	0.0481899	0.0218281	0.118359
Apoptotic germ cells	0.0272273	0.053181	0.0691787	0.0646086	0.060554	0.0208011	0.117269
ASG	0.0561384	0.0883311	0.0309022	0.060819	0.0542388	0.0835685	0.113326
AIZ	0.0561931	0.0490724	0.034032	0.041281	0.0383756	0.0508916	0.111348
Distal tip	0.237443	0.123811	0.224112	0.193948	0.0277937	0.0320219	0.111149
Spermatocytes	0.0803618	0.045937	0.0627365	0.0496454	0.0783352	0.0152059	0.110657
AUA	0.0397119	0.0337939	0.029315	0.0595812	0.0233754	0.0362308	0.108935
DVB	0.0242286	0.118385	0.0658998	0.0825248	5.81823e-21	1.4013e-45	0.107394
ASK	0.0587608	0.0497763	0.0289752	0.0414374	0.0398064	0.036237	0.106665
Meiotic germ cells	0.0199888	0.0514323	0.0579439	0.0575021	0.0464276	0.0260197	0.105052
HSN	0.112075	0.0838437	0.0960082	0.1045	0.0398563	1.3625e-11	0.103342
AFD	0.0312379	0.0290658	0.0497478	0.0407004	0.0783063	0.0441439	0.102978
ASJ	0.0789004	0.0405272	0.00116852	0.0348624	0.021584	0.0305185	0.0992414
AIB	0.0460245	0.0501594	0.0356823	0.0446986	0.0270613	0.0317707	0.0983803
ADF	0.108506	0.0294634	0.017357	0.0456574	0.0532071	0.0377445	0.0976032
AWB	0.00799628	0.0445916	0.0275678	0.0409092	0.0718431	1.4013e-45	0.0972297
AWC	3.88824e-25	0.0617004	0.0173199	0.0434843	0.038722	0.0503373	0.096516
Dorsal uterine cell	0.0915231	0.146989	0.116326	0.145118	0.0380868	0.149789	0.0961928
NSM	0.107654	0.0184861	0.0879179	0.101114	3.82628e-34	2.34694e-05	0.0952911
M4	0.165975	0.0153705	0.0252825	0.0774498	1.80234e-29	1.21695e-08	0.0948976
URX_AQR_PQR	0.0643895	0.0626262	0.0402515	0.0551261	0.0454013	0.0436671	0.0935186
Body wall muscle posterior	0.0836404	0.0371759	0.249409	0.141676	0.0700761	0.0254868	0.0926244
Spermatheca neck proximal	1.4013e-45	0.109996	0.125886	0.123322	0.00870742	0.237359	0.0925489
AVL	0.0710549	0.0845324	0.0845592	0.106863	0.0489577	0.128156	0.0915675
AIM	0.128239	0.0590421	0.0469536	0.0722124	0.0200994	2.93957e-05	0.0882811
SAA	0.0788444	0.0648358	0.101746	0.110092	0.0358259	5.64132e-37	0.087579
OLQ	0.0705459	0.0710089	0.0328851	0.0366337	0.0287811	0.0269379	0.0861315
Hypodermis tail	0.00665072	0.0119716	0.0446654	0.0616554	0.215944	0.0185519	0.0851509
BAG	0.0479731	0.0421437	0.0279398	0.038158	0.0375834	0.0282765	0.0848264
RIS	0.0686545	0.0590634	0.0177016	0.0589366	0.00836219	0.22239	0.0843336
PVQ	0.114849	0.0308297	0.0508309	0.0618255	0.0400717	0.0343367	0.0827169
Seminal vesicle (male)	0.0568451	0.0958104	0.019243	0.0492971	4.62224e-20	0.0953823	0.0824802
AIN	0.109191	0.062155	0.0259844	0.0419958	0.0315181	0.0427984	0.0817443
Spermatheca bag distal	0.0821929	0.135351	0.10532	0.158403	0.0623847	0.0443661	0.0814669
Spermatids	0.0625081	0.0225969	0.0456166	0.0415075	0.0791049	0.0198338	0.0805673
RIR	0.0664108	0.0466137	0.0344779	0.0446137	0.0634092	0.0285728	0.0800387
PDA	0.120278	0.00578388	0.0495077	0.0441739	0.0541392	1.4013e-45	0.0792252
RIB	0.0794345	0.0721259	0.0126901	0.0552119	0.0419279	0.0369179	0.0777231
I5	0.0809465	0.0296107	1.4013e-45	0.0132555	0.0437187	0.0437921	0.0775849
M1	0.0785821	0.0496831	0.0629125	0.076085	0.0108476	0.065502	0.0774938
vm1 (vulval muscle)	0.0613407	0.0716716	0.341536	0.210024	0.0264964	0.0113958	0.0772446
ADL	0.0781164	0.0414954	0.0266906	0.0571058	0.0396545	0.0228163	0.0759741
RIG	0.0830665	0.0492945	0.0227415	0.0533099	0.00549983	0.036819	0.0751873
OLL	0.116356	1.4013e-45	0.0194569	0.0603065	2.55549e-17	0.0678788	0.0747456
pm6_pm7 (pharyngeal muscle)	0.0378274	0.062678	0.0458454	0.0605586	0.0587936	0.0560089	0.0746195
Seam cells (bus+)	0.00893439	0.0414277	0.0395562	0.0543102	0.16426	0.0144797	0.0743628
vm2 (vulval muscle)	0.103305	0.0857798	0.273448	0.173943	0.0458821	0.0251628	0.073754
M5	0.0690085	0.0819193	0.0347712	0.0755924	0.00430954	0.087981	0.071884
RMD	0.0701475	0.056536	0.0261904	0.0593075	4.36406e-24	0.0250691	0.0698174
VC	0.101629	0.0840451	0.0578242	0.0927468	0.0477144	0.032078	0.0684956
URA	0.0699314	1.24141e-41	0.0757533	0.0683994	0.0444938	0.0370319	0.0682176
DVC	0.153847	0.105158	0.0596458	0.0853922	0.0567776	0.0485307	0.068026
Phasmid sheath	0.0603007	0.0629619	0.0721531	0.0929406	0.162456	0.169226	0.0679285
IL2	0.0692277	0.0689078	0.0703844	0.0777208	0.0260006	0.0481668	0.0668122
RMD_LR	0.0922412	0.0535107	0.0441448	0.0655641	0.0411877	0.0405047	0.0658984
AVM	0.127384	0.0293463	0.0740986	0.0831066	0.0417691	0.0224097	0.0652745
g2 (pharyngeal gland)	0.0508015	0.0619334	0.0271281	0.0428022	0.0176412	0.00814735	0.0651246
Rectal gland	0.0397694	0.112461	0.0536608	0.0665384	0.125009	0.0655836	0.0650305
AS	0.0731987	0.0695955	0.0816512	0.0844074	0.0412762	0.0173479	0.0632202
Coelomocytes	0.069245	0.175178	0.0613278	0.112729	0.0119218	0.0275254	0.0628319
AVD	0.104074	0.083637	0.0259442	0.0444495	0.0457699	0.0284352	0.0623928
MI	0.0790442	0.0644755	0.0296251	0.0528277	0.000849443	0.0355797	0.0622416
Amphid sheath	0.0250753	0.0444896	0.0492753	0.063446	0.128567	0.0587757	0.061392
BDU	0.112141	0.0517804	0.0600871	0.045745	0.000142353	0.0507337	0.0613728
e2 (pharyngeal epithelium)	0.0762631	0.0773098	0.0543275	0.0626821	0.03963	0.0133458	0.0609257
RME	0.0292815	0.0588723	0.0248851	0.0540205	0.00705274	0.0600947	0.0604789
Arcade cells	0.0122041	0.0482435	0.0327719	0.0446473	0.13728	0.0548838	0.058738
Spermatheca bag proximal	0.0759765	0.0899367	0.0529789	0.106976	0.011904	0.1083	0.0583977
URY	0.0401661	0.0606232	0.0392214	0.0665053	0.0253968	0.0622973	0.0570233
Cephalic and inner labial socket	0.051021	0.0606	0.0276154	0.0502635	0.214056	0.0341029	0.0569551
Hypodermis head	0.0152544	0.0148557	0.0667757	0.0702588	0.249044	0.00788143	0.056928
SDQ	0.0457876	0.0599362	0.0126559	0.0304313	0.0525769	0.0356748	0.0561717
Spermatheca neck distal	0.0306686	0.110774	0.11124	0.111088	0.0248552	0.301617	0.0561686
SIB	0.0748089	0.126227	0.0377036	0.0741536	0.0195778	0.0320993	0.0559066
AIA	0.0244043	0.0412595	0.0208072	0.0301148	0.0138113	0.054722	0.0545978
PVD_FLP	0.153137	0.0956123	0.117996	0.111364	0.00914517	0.0362582	0.0543041
AVA	0.0846607	0.0944685	0.0313453	0.0473673	0.0318083	0.0360747	0.054155
PHA_PHB	0.0864257	0.0338471	0.0563843	0.0952564	0.096747	0.0914731	0.053016
M3	0.14015	0.0639485	0.0277267	0.0749543	6.69337e-36	0.00584173	0.0530001
sh3_sh4 (gonadal sheath proximal)	0.0222937	0.107703	0.15484	0.174549	0.0106802	0.230313	0.0528266
SMD	0.0743223	0.0584217	0.0557298	0.0616629	0.0377246	0.0391971	0.0526504
sh5 (gonadal sheath proximal)	0.0231361	0.079765	0.0674169	0.0862387	0.0224797	0.0672835	0.0522623
Phasmid socket	0.0614536	0.0547498	0.0419131	0.0472323	0.126279	0.0414263	0.0515535
RIV	0.0325787	0.0539162	0.0434523	0.0519424	0.0406669	0.0188686	0.0510817
Uterine-vulval cells	0.023514	0.208792	0.0291035	0.058949	0.0412618	0.0458513	0.0502981
SIA	0.0686458	0.0830048	0.0592809	0.0656739	0.0367979	0.0346365	0.0502059
Uterine muscle	0.0895175	0.105667	0.311011	0.195217	0.0313161	3.16684e-17	0.0495619
RIP	0.114673	0.0670635	0.0565453	0.0320249	2.99374e-19	0.0475592	0.0486205
Body wall muscle anterior	0.0270841	0.0514199	0.0943737	0.0684381	0.0471056	0.0253542	0.0479655
Glia_2	0.0537354	0.0384562	0.0994496	0.0668058	0.0787624	0.0314395	0.0466879
AVE	0.112424	0.0633544	0.0194959	0.0515558	0.0434653	0.03844	0.0460624
hyp7 (hypodermis)	5.46174e-07	0.0174081	0.0367788	0.0437132	0.168655	0.0144059	0.0459821
DB_VB	0.0610392	0.073727	0.102138	0.101022	0.0327535	0.0345067	0.0456731
Marginal cells	0.0183315	0.0793765	0.0240305	0.0412582	0.0391287	0.0401979	0.0456122
PVM	0.0931513	0.076069	0.0727075	0.0781005	0.0594696	0.0307035	0.0449801
Excretory cells	0.020205	0.0466334	0.0346991	0.0440587	0.0474446	0.0417268	0.044586
SMB	0.0755701	0.0925585	0.0697685	0.0904235	0.0353189	0.0385206	0.0444899
AVJ	0.0963068	0.0640488	0.0332786	0.0516051	0.045165	0.0325704	0.0438938
IL1	0.11147	0.0471829	0.048968	0.0615079	0.0153363	0.054272	0.0435741
RIF	0.104697	0.083299	0.0499711	0.0638763	7.5634e-38	4.30369e-16	0.0427829
AVF	0.0736761	0.0597163	0.0434327	0.0554838	0.0230134	4.39137e-23	0.0412509
Intestine middle	0.0120301	0.0329658	0.0282106	0.0400276	0.0521281	0.0350213	0.0412179
Mature sperm	0.0148904	0.0316108	0.0273102	0.0338897	0.0428654	0.0314865	0.0411698
GLR	0.104658	0.043457	0.022441	0.0542642	0.043276	2.03463e-20	0.0411609
AWA	0.121529	0.024431	0.0370928	0.0504413	0.0545707	0.0388244	0.0407205
Glia_1	0.0188096	0.045635	0.0319374	0.0492163	0.15782	0.0343333	0.0406724
Differentiated germ	0.00788981	0.0318292	0.0304875	0.0330308	0.0467464	0.0198255	0.0402757
AVK	0.0128149	0.226934	0.0120413	0.0462235	0.0310846	0.0394123	0.0395526
RIM	0.105895	0.0651483	0.0139987	0.0415123	0.00580338	0.0356981	0.038864
PVR	0.109609	0.0811898	0.0405066	0.0588432	0.0158633	0.0352125	0.0385779
e1_e3 (pharyngeal epithelium)	0.0420948	0.0758439	0.0985062	0.0883059	0.0428453	0.219619	0.038392
PLN	0.111917	0.0500022	0.115002	0.0663508	0.0309519	0.0250267	0.0383755
AVH	0.0532499	0.0539155	0.0358502	0.0380514	1.02536e-08	3.06433e-22	0.0382478
DA_VA	0.092446	0.068431	0.109688	0.10368	0.0365086	0.0396283	0.0381642
Excretory gland	0.0355808	0.063448	0.0374573	0.0579363	0.00810743	0.0389555	0.0380033
RMG	0.0823445	0.0521984	0.0446045	0.0754962	5.78857e-20	0.000236801	0.0378791
CEP_ADE_PDE	0.0751541	0.0603208	0.0700243	0.0698374	0.0501783	0.0347875	0.0374197
AIY	0.0409417	0.0482483	0.046085	0.0548712	0.00421635	0.0638359	0.0369187
RIH	0.0774596	0.0724955	0.0194858	0.0496006	0.0301515	0.0470697	0.0368257
Anal muscle	0.0288944	0.0406219	0.193657	0.115138	0.0337481	0.0129422	0.0362083
Amphid socket	0.010557	0.0538278	0.0128338	0.0547784	0.277529	0.143332	0.0361708
sh2 (gonadal sheath distal)	0.0127377	0.0841886	0.0833382	0.117852	0.0209611	0.1516	0.0359957
pm3_pm4_pm5 (pharyngeal muscle)	0.023846	0.0477863	0.0378261	0.046888	0.0438743	0.0349985	0.0359823
VD_DD	0.0814143	0.0855186	0.0416615	0.0714832	0.0377854	0.0359575	0.0352689
g1P (pharyngeal gland)	0.0362112	0.0398539	0.0456343	0.0537701	0.0231929	0.0400261	0.0343912
PLM_ALM	0.0760554	0.0805772	0.0735395	0.0905554	0.0131706	0.0246371	0.0342585
RID	0.0524672	0.0576053	0.0484935	0.0590465	0.0585955	0.0280991	0.0332249
RIA	0.120651	0.0548908	0.0168413	0.059941	0.0280444	0.0408547	0.033071
Uterine seam cells	0.0126634	0.134795	0.05017	0.0686194	0.0489741	0.0239114	0.0317216
ALA	0.0181024	0.0400421	0.0418634	0.0691915	0.04382	0.34148	0.0313503
hyp4_to_hyp6	0.000175357	0.0289118	0.0295817	0.0373889	0.114778	0.0222676	0.0311015
Spermatheca-Uterine junction	2.97191e-15	0.255361	0.0200504	0.0688025	0.0632152	0.0163848	0.030745
M2	0.0774731	0.0815493	0.0453165	0.0624637	1.35349e-08	0.0262374	0.0305956
Cephalic sheath	0.00879855	0.0591701	0.0533886	0.0611785	0.147792	0.0336311	0.029752
Body wall muscle middle	0.0157861	0.0521294	0.0461292	0.041287	0.0426336	0.0240673	0.0282144
Seam cells (grd+)	0.00516211	0.0379399	0.0367293	0.0502944	0.128614	0.0283874	0.0281816
sh1 (gonadal sheath distal)	0.00981482	0.059921	0.0517781	0.0789761	0.0281781	0.0839801	0.0279396
cat-4(+)ptps-1(+) intestine anterior	0.00627708	0.0629042	0.0259607	0.0369412	0.0376321	0.0374966	0.0266039
pm1_pm2 (pharyngeal muscle)	0.069562	0.081353	0.0770528	0.0862749	0.0301526	0.0379806	0.0245711
Glia_3	0.0127199	1.20776e-06	0.0444087	0.0513894	0.235113	0.0141295	0.0238292
Uterine toroid	4.10403e-21	0.157707	0.00662131	0.0360466	0.0375661	0.0382881	0.021668
Vulval cells	0.0222116	1.11166e-07	0.0778402	0.0760283	0.252504	0.028612	0.0208208
RMH	0.0734066	0.0764952	0.0360868	0.0787766	0.0343794	0.0293173	0.0207543
AVB	0.0448806	0.088209	0.0293967	0.0529667	0.0500492	0.0437518	0.0196132
g1A (pharyngeal gland)	0.012714	0.0305612	0.0885932	0.0814628	1.90923e-34	1.4013e-45	0.00325873
URB	0.0987573	0.0234812	0.111554	0.0826422	8.40779e-45	7.9803e-35	0.0029994
hmc	0.0326453	0.0259174	0.0990295	0.0653885	0.0130395	0.0328255	0.00240737
RMF	0.101366	0.0594413	0.0137194	0.056664	0.0356496	0.0803804	0.00089922
I2	0.146435	0.0344451	0.0498359	0.0306878	4.79184e-21	0.0490557	0.000779378
PVP	0.0952953	0.125744	0.0925683	0.101575	1.15064e-29	1.39213e-28	0.000211899
PVC	0.116637	0.0777762	0.0402087	0.0581989	0.0209256	1.4013e-45	2.14388e-09
ASH	0.0920453	0.0486415	0.0309093	0.0459072	0.0389094	0.0269462	9.85528e-10
Glia_4	0.0507532	0.0570701	0.0626625	0.0575411	0.0536745	0.0483944	1.98689e-15
LUA	0.0717789	0.100593	0.0372147	0.0521213	1.2137e-09	7.83081e-36	3.33315e-18
I1	0.100785	0.0207729	0.0781858	0.0542998	3.48974e-07	6.82845e-14	1.74067e-18
CAN	0.013223	0.111994	0.064872	0.092025	0.0217471	5.60519e-45	3.40385e-19
DVA	0.00923246	0.107158	0.0332259	0.0467486	0.0117356	0.0519512	1.04217e-24
PVN	0.092611	0.0487384	0.0367607	0.0341394	0.0545497	1.4013e-45	3.80209e-33
SAB	1.73351e-22	0.0886394	0.0889734	0.0708963	6.18019e-12	3.21885e-05	1.4013e-45
PHC	0.119281	1.4013e-45	0.055346	0.107968	1.4013e-45	0.279476	1.4013e-45
PDB	0.0741909	0.0563988	0.11456	0.121541	0.126844	0.0919093	1.4013e-45
PVW	0.0907762	0.0388211	0.0622257	0.0762571	0.0987183	0.0311459	1.4013e-45
