# Supplementary material for: Whole-body gene expression atlas of an adult metazoan
Source: Sci Adv. 2023 Jun 23;9(25):eadg0506. doi: 10.1126/sciadv.adg0506 (PMC10289653; doi:10.1126/sciadv.adg0506)
Supplement: Supplementary file 2 — Data S1 to S7 [file sciadv.adg0506_data_s1_to_s7.zip › adg0506_Data_S7.xlsx]

## Sheet: A
R=1							R=2							R=3
N2	L4440	adm-2	cle-1	sup-17			N2	L4440	adm-2	cle-1	sup-17			N2	L4440	adm-2	cle-1	sup-17
Time (mins)	Number of moving worms						Time (mins)	Number of moving worms						Time (mins)	Number of moving worms
10	19	35	31	27			10	18	45	31	44			10	22	34	22	43
20	18	28	16	18			20	18	36	23	32			20	22	29	19	23
30	6	1	1	1			30	18	27	17	16			30	20	22	13	9
40	2	0	0	0			40	14	15	11	6			40	9	6	4	6
50	0	0	0	0			50	2	2	1	1			50	3	1	1	0
Total	19	37	36	29			60	0	0	0	0			60	0	0	0	0
							Total	18	45	31	45			Total	22	34	22	44
MGH171	L4440	adm-2	cle-1	sup-17
Time (mins)	Number of moving worms						MGH171	L4440	adm-2	cle-1	sup-17			TU3401	L4440	adm-2	cle-1	sup-17
10	20	28	35	22			Time (mins)	Number of moving worms						Time (mins)	Number of moving worms
20	15	20	20	16			10	22	25	42	31			10	24	21	24	39
30	2	3	4	1			20	21	25	42	31			20	24	18	17	30
40	0	0	0	0			30	21	25	41	29			30	23	12	13	16
Total	20	28	35	22			40	12	15	21	8			40	12	6	4	3
							50	1	3	3	1			50	4	3	0	0
JM43	L4440	adm-2	cle-1	sup-17			60	0	0	0	0			60	0	0	0	0
Time (mins)	Number of moving worms						Total	22	25	42	31			Total	24	22	25	39
10	27	43	35	30
20	24	35	30	19			JM43	L4440	adm-2	cle-1	sup-17
30	8	12	5	6			Time (mins)	Number of moving worms
40	3	8	4	4			10	75	58	42	46
50	0	4	0	2			20	75	58	42	46
60	0	0	0	0			30	55	46	31	30
Total	30	43	35	30			40	30	27	17	10
							50	6	4	1	3
TU3401	L4440	adm-2	cle-1	sup-17			60	0	0	0	0
Time (mins)	Number of moving worms						Total	75	58	42	46
10	24	20	17	10
20	21	8	8	1			TU3401	L4440	adm-2	cle-1	sup-17
30	7	4	1	0			Time (mins)	Number of moving worms
40	2	0	0	0			10	31	15	16	27
Total	24	33	33	19			20	30	12	12	18
							30	27	10	4	4
							40	20	3	3	2
							50	4	1	1	1
							60	0	0	0	0
							Total	31	16	16	29

## Sheet: B
R=1 Analyzed
Average time to paralysis (minutes)
	N2	p-value	MGH171	p-value	JM43	p-value	TU3401	p-value
L4440	33.6842		28.5		30.6667		30.9091
adm-2	27.2973	0.00162339	28.2143	0.882525	33.7209	0.264868	19.697	0.000454087
cle-1	23.3333	4.50295e-05	26.8571	0.409394	31.1429	0.928054	17.8788	6.35124e-06
sup-17	25.8621	0.000873679	27.7273	0.636766	28.2143	0.218015	15.7895	6.19296e-08
R=2 Analyzed
Average time to paralysis (minutes)
	N2	p-value	MGH171	p-value	JM43	p-value	TU3401	p-value
L4440	48.8889		45		42.1333		46.129
adm-2	37.7778	0.00192529	47.2	0.410546	43.2759	0.550965	35.625	0.0046583
cle-1	36.7742	0.00245359	45.4762	0.983571	41.6667	0.693606	32.5	0.0005788
sup-17	32	2.60642e-06	42.2581	0.0754317	39.3478	0.10443	27.931	1.14897e-07
R=3 Analyzed
Average time to paralysis (minutes)
	N2	p-value	TU3401	p-value
L4440	44.545		46.25
adm-2	37.059	0.011	37.273	0.048
cle-1	36.818	0.021	33.2	0
sup-17	28.409	0	32.564	0

## Sheet: C
	10h		36h
L4440	mock	NaCl 100mM	mock	NaCl 100mM
p-value (mock vs control)	0.0160522		0.00400531
median	15	24.5	20.5	29
mean	14.75	25.25	20	29
Number of worms in each spot	21	32	20	32
	17	26	17	25
	13	20	22	33
	8	23	21	26
	10h		36h
adm-2	mock	NaCl 100mM	mock	NaCl 100mM
p-value (mock vs control)	0.000178629		0.00524026
median	21	37.5	22.5	42.5
mean	21.75	38	23.5	42.5
Number of worms in each spot	25	43	25	39
	20	34	20	53
	21	36	19	32
	21	39	30	46
	10h		36h
cle-1	mock	NaCl 100mM	mock	NaCl 100mM
p-value (mock vs control)	0.0393863		0.00583284
median	28	37.5	23	32
mean	24.75	38	22.75	31.5
Number of worms in each spot	25	30	20	30
	33	38	23	34
	31	47	25	26
	10	37	23	36
	10h		36h
sup-17	mock	NaCl 100mM	mock	NaCl 100mM
p-value (mock vs control)	0.00194532		0.0265142
median	23	37.5	25.5	34.5
mean	22.75	36.75	25.25	35
Number of worms in each spot	22	43	29	35
	24	29	25	42
	24	36	21	29
	21	39	26	34
